# Supplementary material for: Protein allosteric site identification using machine learning and per amino acid residue reported internal protein nanoenvironment descriptors
Source: Comput Struct Biotechnol J. 2024 Oct 23;23:3907–19. doi: 10.1016/j.csbj.2024.10.036 (PMC11570862; doi:10.1016/j.csbj.2024.10.036)
Supplement: Supplementary file 1 — Supplementary material [file mmc1.zip]

Archive with 1 entries (1 files):
- Supplementary S1.csv
