# Supplementary material for: Protein allosteric site identification using machine learning and per amino acid residue reported internal protein nanoenvironment descriptors
Source: Comput Struct Biotechnol J. 2024 Oct 23;23:3907–19. doi: 10.1016/j.csbj.2024.10.036 (PMC11570862; doi:10.1016/j.csbj.2024.10.036)
Supplement: Supplementary file 1 — Supplementary material [file mmc1.zip › Supplementary S1.csv]

pdb_code	residue_name	chain_name	number	protein_area	complex_area	LASA	Class
3M3F	ARG	A	4.0	168.973	168.973	0.0	FRs
3M3F	THR	A	5.0	75.759	75.759	0.0	FRs
3M3F	ILE	A	6.0	29.234	29.234	0.0	FRs
3M3F	VAL	A	7.0	40.686	40.686	0.0	FRs
3M3F	VAL	A	8.0	2.712	2.712	0.0	FRs
3M3F	THR	A	9.0	0.0	0.0	0.0	FRs
3M3F	THR	A	10.0	1.072	1.072	0.0	FRs
3M3F	ILE	A	11.0	1.507	1.507	0.0	FRs
3M3F	LEU	A	12.0	32.611	32.611	0.0	FRs
3M3F	GLU	A	13.0	3.289	3.289	0.0	FRs
3M3F	SER	A	14.0	14.042	14.042	0.0	FRs
3M3F	PRO	A	15.0	0.603	0.603	0.0	FRs
3M3F	TYR	A	16.0	0.0	0.0	0.0	FRs
3M3F	VAL	A	17.0	0.0	0.0	0.0	FRs
3M3F	MET	A	18.0	27.903	27.903	0.0	FRs
3M3F	TYR	A	19.0	97.916	97.916	0.0	FRs
3M3F	LYS	A	20.0	71.738	71.738	0.0	FRs
3M3F	LYS	A	21.0	177.222	177.222	0.0	FRs
3M3F	ASN	A	22.0	92.365	92.365	0.0	FRs
3M3F	HIS	A	23.0	28.879	28.879	0.0	FRs
3M3F	GLU	A	24.0	123.188	123.188	0.0	FRs
3M3F	GLN	A	25.0	142.72	142.72	0.0	FRs
3M3F	LEU	A	26.0	56.96	56.96	0.0	FRs
3M3F	GLU	A	27.0	107.191	107.191	0.0	FRs
3M3F	GLY	A	28.0	18.424	18.424	0.0	FRs
3M3F	ASN	A	29.0	31.286	31.286	0.0	FRs
3M3F	GLU	A	30.0	83.715	83.715	0.0	FRs
3M3F	ARG	A	31.0	53.732	53.732	0.0	FRs
3M3F	TYR	A	32.0	9.174	9.174	0.0	FRs
3M3F	GLU	A	33.0	30.721	30.721	0.0	FRs
3M3F	GLY	A	34.0	0.0	0.0	0.0	FRs
3M3F	TYR	A	35.0	0.0	0.0	0.0	FRs
3M3F	CYS	A	36.0	1.61	1.61	0.0	FRs
3M3F	VAL	A	37.0	10.15	10.15	0.0	FRs
3M3F	ASP	A	38.0	25.02	25.02	0.0	FRs
3M3F	LEU	A	39.0	0.0	0.0	0.0	FRs
3M3F	ALA	A	40.0	2.131	2.131	0.0	FRs
3M3F	TYR	A	41.0	107.267	107.267	0.0	FRs
3M3F	GLU	A	42.0	40.038	40.038	0.0	FRs
3M3F	ILE	A	43.0	1.507	1.507	0.0	FRs
3M3F	ALA	A	44.0	5.14	5.14	0.0	FRs
3M3F	LYS	A	45.0	78.185	78.185	0.0	FRs
3M3F	HIS	A	46.0	26.17	26.17	0.0	FRs
3M3F	VAL	A	47.0	30.457	30.457	0.0	FRs
3M3F	ARG	A	48.0	160.013	160.013	0.0	FRs
3M3F	ILE	A	49.0	34.191	34.191	0.0	FRs
3M3F	LYS	A	50.0	97.745	97.745	0.0	FRs
3M3F	TYR	A	51.0	15.055	15.055	0.0	FRs
3M3F	LYS	A	52.0	95.537	95.537	0.0	FRs
3M3F	LEU	A	53.0	1.507	1.507	0.0	FRs
3M3F	SER	A	54.0	26.934	26.934	0.0	FRs
3M3F	ILE	A	55.0	25.624	25.624	0.0	FRs
3M3F	VAL	A	56.0	0.0	0.0	0.0	FRs
3M3F	GLY	A	57.0	33.266	33.266	0.0	FRs
3M3F	ASP	A	58.0	57.411	57.411	0.0	FRs
3M3F	GLY	A	59.0	8.567	8.567	0.0	FRs
3M3F	LYS	A	60.0	41.289	41.289	0.0	FRs
3M3F	TYR	A	61.0	10.289	0.275	10.014	EFR
3M3F	GLY	A	62.0	2.248	2.248	0.0	FRs
3M3F	ALA	A	63.0	25.832	25.832	0.0	FRs
3M3F	ARG	A	64.0	85.14	85.14	0.0	FRs
3M3F	ASP	A	65.0	38.06	38.06	0.0	FRs
3M3F	PRO	A	66.0	107.672	107.672	0.0	FRs
3M3F	GLU	A	67.0	83.49	83.49	0.0	FRs
3M3F	THR	A	68.0	79.46	79.46	0.0	FRs
3M3F	LYS	A	69.0	128.942	128.942	0.0	FRs
3M3F	ILE	A	70.0	94.04	94.04	0.0	FRs
3M3F	TRP	A	71.0	11.967	11.967	0.0	FRs
3M3F	ASN	A	72.0	32.421	32.421	0.0	FRs
3M3F	GLY	A	73.0	0.0	0.0	0.0	FRs
3M3F	MET	A	74.0	0.0	0.0	0.0	FRs
3M3F	VAL	A	75.0	0.0	0.0	0.0	FRs
3M3F	GLY	A	76.0	0.0	0.0	0.0	FRs
3M3F	GLU	A	77.0	4.467	4.467	0.0	FRs
3M3F	LEU	A	78.0	0.613	0.613	0.0	FRs
3M3F	VAL	A	79.0	43.559	43.559	0.0	FRs
3M3F	TYR	A	80.0	93.113	93.113	0.0	FRs
3M3F	GLY	A	81.0	48.457	48.457	0.0	FRs
3M3F	ARG	A	82.0	115.168	115.168	0.0	FRs
3M3F	ALA	A	83.0	0.301	0.301	0.0	FRs
3M3F	ASP	A	84.0	43.665	43.665	0.0	FRs
3M3F	ILE	A	85.0	1.507	1.507	0.0	FRs
3M3F	ALA	A	86.0	0.0	0.0	0.0	FRs
3M3F	VAL	A	87.0	2.013	2.013	0.0	FRs
3M3F	ALA	A	88.0	0.0	0.0	0.0	FRs
3M3F	PRO	A	89.0	0.204	0.0	0.204	EFR
3M3F	LEU	A	90.0	0.0	0.0	0.0	FRs
3M3F	THR	A	91.0	1.189	0.0	1.189	EFR
3M3F	ILE	A	92.0	48.851	13.067	35.784	EFR
3M3F	THR	A	93.0	25.552	21.935	3.617000000000001	EFR
3M3F	LEU	A	94.0	116.568	112.356	4.212000000000003	EFR
3M3F	VAL	A	95.0	38.475	38.475	0.0	FRs
3M3F	ARG	A	96.0	5.629	4.828	0.8009999999999993	EFR
3M3F	GLU	A	97.0	47.741	47.741	0.0	FRs
3M3F	GLU	A	98.0	72.119	72.119	0.0	FRs
3M3F	VAL	A	99.0	29.76	29.76	0.0	FRs
3M3F	ILE	A	100.0	0.0	0.0	0.0	FRs
3M3F	ASP	A	101.0	19.126	19.126	0.0	FRs
3M3F	PHE	A	102.0	14.828	14.828	0.0	FRs
3M3F	SER	A	103.0	5.013	5.013	0.0	FRs
3M3F	LYS	A	104.0	132.203	132.203	0.0	FRs
3M3F	PRO	A	105.0	69.287	16.476	52.81100000000001	EFR
3M3F	PHE	A	106.0	2.618	0.0	2.618	EFR
3M3F	MET	A	107.0	6.479	0.0	6.479	EFR
3M3F	SER	A	108.0	52.242	32.248	19.994	EFR
3M3F	LEU	A	109.0	2.969	2.969	0.0	FRs
3M3F	GLY	A	110.0	0.0	0.0	0.0	FRs
3M3F	ILE	A	111.0	0.0	0.0	0.0	FRs
3M3F	SER	A	112.0	0.0	0.0	0.0	FRs
3M3F	ILE	A	113.0	0.904	0.904	0.0	FRs
3M3F	MET	A	114.0	0.0	0.0	0.0	FRs
3M3F	ILE	A	115.0	5.123	5.123	0.0	FRs
3M3F	LYS	A	116.0	34.96	34.96	0.0	FRs
3M3F	LYS	A	117.0	52.878	52.878	0.0	FRs
3M3F	GLY	A	118.0	47.656	47.656	0.0	FRs
3M3F	THR	A	119.0	5.723	5.723	0.0	FRs
3M3F	PRO	A	120.0	98.408	98.408	0.0	FRs
3M3F	ILE	A	121.0	4.349	4.349	0.0	FRs
3M3F	GLU	A	122.0	81.936	81.936	0.0	FRs
3M3F	SER	A	123.0	18.02	18.02	0.0	FRs
3M3F	ALA	A	124.0	0.0	0.0	0.0	FRs
3M3F	GLU	A	125.0	60.364	60.364	0.0	FRs
3M3F	ASP	A	126.0	8.467	8.467	0.0	FRs
3M3F	LEU	A	127.0	0.0	0.0	0.0	FRs
3M3F	ALA	A	128.0	3.014	3.014	0.0	FRs
3M3F	LYS	A	129.0	108.709	108.709	0.0	FRs
3M3F	GLN	A	130.0	34.851	34.851	0.0	FRs
3M3F	THR	A	131.0	101.514	101.514	0.0	FRs
3M3F	GLU	A	132.0	126.632	126.632	0.0	FRs
3M3F	ILE	A	133.0	6.533	6.533	0.0	FRs
3M3F	ALA	A	134.0	19.891	19.891	0.0	FRs
3M3F	TYR	A	135.0	0.275	0.275	0.0	FRs
3M3F	GLY	A	136.0	0.0	0.0	0.0	FRs
3M3F	THR	A	137.0	0.0	0.0	0.0	FRs
3M3F	LEU	A	138.0	6.028	0.301	5.726999999999999	EFR
3M3F	ASP	A	139.0	12.25	12.25	0.0	FRs
3M3F	SER	A	140.0	7.909	7.909	0.0	FRs
3M3F	GLY	A	141.0	4.425	1.411	3.014	EFR
3M3F	SER	A	142.0	7.836	2.11	5.726000000000001	EFR
3M3F	THR	A	143.0	3.099	0.0	3.099	EFR
3M3F	LYS	A	144.0	19.288	19.288	0.0	FRs
3M3F	GLU	A	145.0	37.511	37.511	0.0	FRs
3M3F	PHE	A	146.0	5.76	5.76	0.0	FRs
3M3F	PHE	A	147.0	0.0	0.0	0.0	FRs
3M3F	ARG	A	148.0	93.473	93.473	0.0	FRs
3M3F	ARG	A	149.0	114.782	114.782	0.0	FRs
3M3F	SER	A	150.0	2.917	2.917	0.0	FRs
3M3F	LYS	A	151.0	170.805	170.805	0.0	FRs
3M3F	ILE	A	152.0	92.222	92.222	0.0	FRs
3M3F	ALA	A	153.0	73.214	73.214	0.0	FRs
3M3F	VAL	A	154.0	23.253	23.253	0.0	FRs
3M3F	TYR	A	155.0	2.04	2.04	0.0	FRs
3M3F	GLU	A	156.0	42.962	42.962	0.0	FRs
3M3F	LYS	A	157.0	100.359	100.359	0.0	FRs
3M3F	MET	A	158.0	0.0	0.0	0.0	FRs
3M3F	TRP	A	159.0	15.239	15.239	0.0	FRs
3M3F	SER	A	160.0	40.371	40.371	0.0	FRs
3M3F	TYR	A	161.0	21.834	21.834	0.0	FRs
3M3F	MET	A	162.0	0.0	0.0	0.0	FRs
3M3F	LYS	A	163.0	113.489	113.489	0.0	FRs
3M3F	SER	A	164.0	40.723	40.723	0.0	FRs
3M3F	ALA	A	165.0	4.219	4.219	0.0	FRs
3M3F	GLU	A	166.0	119.231	119.231	0.0	FRs
3M3F	PRO	A	167.0	93.99	93.99	0.0	FRs
3M3F	SER	A	168.0	52.466	52.466	0.0	FRs
3M3F	VAL	A	169.0	2.11	2.11	0.0	FRs
3M3F	PHE	A	170.0	29.39	29.39	0.0	FRs
3M3F	THR	A	171.0	10.247	10.247	0.0	FRs
3M3F	LYS	A	172.0	171.357	171.357	0.0	FRs
3M3F	THR	A	173.0	26.521	26.521	0.0	FRs
3M3F	THR	A	174.0	0.235	0.235	0.0	FRs
3M3F	ALA	A	175.0	27.63	27.63	0.0	FRs
3M3F	ASP	A	176.0	61.924	61.924	0.0	FRs
3M3F	GLY	A	177.0	0.0	0.0	0.0	FRs
3M3F	VAL	A	178.0	0.603	0.603	0.0	FRs
3M3F	ALA	A	179.0	34.357	34.357	0.0	FRs
3M3F	ARG	A	180.0	68.058	68.058	0.0	FRs
3M3F	VAL	A	181.0	0.0	0.0	0.0	FRs
3M3F	ARG	A	182.0	22.215	22.215	0.0	FRs
3M3F	LYS	A	183.0	157.934	157.934	0.0	FRs
3M3F	SER	A	184.0	23.593	23.593	0.0	FRs
3M3F	LYS	A	185.0	162.862	162.862	0.0	FRs
3M3F	GLY	A	186.0	0.204	0.204	0.0	FRs
3M3F	LYS	A	187.0	91.221	91.221	0.0	FRs
3M3F	PHE	A	188.0	0.0	0.0	0.0	FRs
3M3F	ALA	A	189.0	0.0	0.0	0.0	FRs
3M3F	PHE	A	190.0	0.0	0.0	0.0	FRs
3M3F	LEU	A	191.0	0.0	0.0	0.0	FRs
3M3F	LEU	A	192.0	0.0	0.0	0.0	FRs
3M3F	GLU	A	193.0	9.379	0.0	9.379	EFR
3M3F	SER	A	194.0	0.0	0.0	0.0	FRs
3M3F	THR	A	195.0	0.0	0.0	0.0	FRs
3M3F	MET	A	196.0	6.329	0.301	6.028	EFR
3M3F	ASN	A	197.0	0.0	0.0	0.0	FRs
3M3F	GLU	A	198.0	23.047	23.047	0.0	FRs
3M3F	TYR	A	199.0	6.57	6.57	0.0	FRs
3M3F	ILE	A	200.0	6.932	6.932	0.0	FRs
3M3F	GLU	A	201.0	27.595	27.595	0.0	FRs
3M3F	GLN	A	202.0	40.073	40.073	0.0	FRs
3M3F	ARG	A	203.0	24.294	24.294	0.0	FRs
3M3F	LYS	A	204.0	138.343	138.343	0.0	FRs
3M3F	PRO	A	205.0	79.173	79.173	0.0	FRs
3M3F	CYS	A	206.0	27.703	27.703	0.0	FRs
3M3F	ASP	A	207.0	11.974	11.974	0.0	FRs
3M3F	THR	A	208.0	0.0	0.0	0.0	FRs
3M3F	MET	A	209.0	45.606	45.606	0.0	FRs
3M3F	LYS	A	210.0	20.244	20.244	0.0	FRs
3M3F	VAL	A	211.0	14.369	14.369	0.0	FRs
3M3F	GLY	A	212.0	48.859	48.859	0.0	FRs
3M3F	GLY	A	213.0	29.88	29.88	0.0	FRs
3M3F	ASN	A	214.0	38.746	38.746	0.0	FRs
3M3F	LEU	A	215.0	10.673	10.673	0.0	FRs
3M3F	ASP	A	216.0	22.971	22.971	0.0	FRs
3M3F	SER	A	217.0	100.889	79.444	21.445	EFR
3M3F	LYS	A	218.0	41.603	12.055	29.548	EFR
3M3F	GLY	A	219.0	4.615	0.0	4.615	EFR
3M3F	TYR	A	220.0	0.0	0.0	0.0	FRs
3M3F	GLY	A	221.0	0.0	0.0	0.0	FRs
3M3F	VAL	A	222.0	0.0	0.0	0.0	FRs
3M3F	ALA	A	223.0	0.0	0.0	0.0	FRs
3M3F	THR	A	224.0	0.0	0.0	0.0	FRs
3M3F	PRO	A	225.0	28.932	28.932	0.0	FRs
3M3F	LYS	A	226.0	109.301	109.301	0.0	FRs
3M3F	GLY	A	227.0	68.28	68.28	0.0	FRs
3M3F	SER	A	228.0	31.696	31.696	0.0	FRs
3M3F	ALA	A	229.0	69.336	69.336	0.0	FRs
3M3F	LEU	A	230.0	20.744	20.744	0.0	FRs
3M3F	GLY	A	231.0	9.742	9.742	0.0	FRs
3M3F	ASN	A	232.0	107.217	107.217	0.0	FRs
3M3F	ALA	A	233.0	30.905	30.905	0.0	FRs
3M3F	VAL	A	234.0	0.0	0.0	0.0	FRs
3M3F	ASN	A	235.0	28.134	28.134	0.0	FRs
3M3F	LEU	A	236.0	100.078	100.078	0.0	FRs
3M3F	ALA	A	237.0	2.712	2.712	0.0	FRs
3M3F	VAL	A	238.0	1.507	1.507	0.0	FRs
3M3F	LEU	A	239.0	64.194	64.194	0.0	FRs
3M3F	LYS	A	240.0	80.468	80.468	0.0	FRs
3M3F	LEU	A	241.0	0.301	0.301	0.0	FRs
3M3F	ASN	A	242.0	85.305	62.804	22.501000000000005	EFR
3M3F	GLU	A	243.0	118.623	118.623	0.0	FRs
3M3F	GLN	A	244.0	100.476	100.476	0.0	FRs
3M3F	GLY	A	245.0	19.494	19.494	0.0	FRs
3M3F	LEU	A	246.0	26.521	26.521	0.0	FRs
3M3F	LEU	A	247.0	3.617	0.301	3.316	EFR
3M3F	ASP	A	248.0	47.794	46.478	1.3159999999999954	EFR
3M3F	LYS	A	249.0	125.696	125.696	0.0	FRs
3M3F	LEU	A	250.0	8.137	8.137	0.0	FRs
3M3F	LYS	A	251.0	13.863	13.863	0.0	FRs
3M3F	ASN	A	252.0	58.165	58.165	0.0	FRs
3M3F	LYS	A	253.0	70.824	70.824	0.0	FRs
3M3F	TRP	A	254.0	5.232	5.232	0.0	FRs
3M3F	TRP	A	255.0	0.0	0.0	0.0	FRs
3M3F	TYR	A	256.0	88.441	88.441	0.0	FRs
3M3F	ASP	A	257.0	97.129	97.129	0.0	FRs
3M3F	LYS	A	258.0	91.091	91.091	0.0	FRs
3M3F	GLY	A	259.0	22.852	22.852	0.0	FRs
3M3F	GLU	A	260.0	59.306	59.306	0.0	FRs
3M3F	CYS	A	261.0	55.406	55.406	0.0	FRs
2ZMF	GLN	A	246.0	118.258	118.258	0.0	FRs
2ZMF	THR	A	247.0	100.191	100.191	0.0	FRs
2ZMF	GLU	A	248.0	66.817	66.817	0.0	FRs
2ZMF	LEU	A	249.0	1.808	1.808	0.0	FRs
2ZMF	ASN	A	250.0	66.024	66.024	0.0	FRs
2ZMF	ASP	A	251.0	72.616	72.616	0.0	FRs
2ZMF	PHE	A	252.0	1.206	1.206	0.0	FRs
2ZMF	LEU	A	253.0	22.165	22.165	0.0	FRs
2ZMF	LEU	A	254.0	119.596	119.596	0.0	FRs
2ZMF	ASP	A	255.0	50.823	50.823	0.0	FRs
2ZMF	VAL	A	256.0	3.918	3.918	0.0	FRs
2ZMF	SER	A	257.0	35.108	35.108	0.0	FRs
2ZMF	LYS	A	258.0	128.689	128.689	0.0	FRs
2ZMF	THR	A	259.0	5.243	5.243	0.0	FRs
2ZMF	TYR	A	260.0	13.334	13.334	0.0	FRs
2ZMF	PHE	A	261.0	104.434	104.434	0.0	FRs
2ZMF	ASP	A	262.0	104.984	104.984	0.0	FRs
2ZMF	ASN	A	263.0	55.827	55.827	0.0	FRs
2ZMF	ILE	A	264.0	172.937	172.937	0.0	FRs
2ZMF	VAL	A	265.0	51.351	51.351	0.0	FRs
2ZMF	ALA	A	266.0	0.301	0.301	0.0	FRs
2ZMF	ILE	A	267.0	23.809	23.809	0.0	FRs
2ZMF	ASP	A	268.0	61.002	61.002	0.0	FRs
2ZMF	SER	A	269.0	31.593	31.593	0.0	FRs
2ZMF	LEU	A	270.0	0.301	0.301	0.0	FRs
2ZMF	LEU	A	271.0	0.0	0.0	0.0	FRs
2ZMF	GLU	A	272.0	49.437	49.437	0.0	FRs
2ZMF	HIS	A	273.0	44.731	44.731	0.0	FRs
2ZMF	ILE	A	274.0	0.301	0.301	0.0	FRs
2ZMF	MSE	A	275.0	0.0	0.0	0.0	FRs
2ZMF	ILE	A	276.0	11.452	11.452	0.0	FRs
2ZMF	TYR	A	277.0	8.004	8.004	0.0	FRs
2ZMF	ALA	A	278.0	0.0	0.0	0.0	FRs
2ZMF	LYS	A	279.0	12.055	12.055	0.0	FRs
2ZMF	ASN	A	280.0	66.251	66.251	0.0	FRs
2ZMF	LEU	A	281.0	31.416	31.416	0.0	FRs
2ZMF	VAL	A	282.0	0.0	0.0	0.0	FRs
2ZMF	ASN	A	283.0	45.212	45.212	0.0	FRs
2ZMF	ALA	A	284.0	0.0	0.0	0.0	FRs
2ZMF	ASP	A	285.0	32.623	32.623	0.0	FRs
2ZMF	ARG	A	286.0	33.292	24.027	9.265	EFR
2ZMF	CYS	A	287.0	1.84	0.0	1.84	EFR
2ZMF	ALA	A	288.0	3.918	0.0	3.918	EFR
2ZMF	LEU	A	289.0	0.0	0.0	0.0	FRs
2ZMF	PHE	A	290.0	6.539	0.0	6.539	EFR
2ZMF	GLN	A	291.0	25.416	25.416	0.0	FRs
2ZMF	VAL	A	292.0	10.629	10.629	0.0	FRs
2ZMF	ASP	A	293.0	2.795	2.795	0.0	FRs
2ZMF	HIS	A	294.0	67.778	67.778	0.0	FRs
2ZMF	LYS	A	295.0	169.647	169.647	0.0	FRs
2ZMF	ASN	A	296.0	86.528	86.528	0.0	FRs
2ZMF	LYS	A	297.0	156.135	156.135	0.0	FRs
2ZMF	GLU	A	298.0	40.806	40.806	0.0	FRs
2ZMF	LEU	A	299.0	0.0	0.0	0.0	FRs
2ZMF	TYR	A	300.0	26.749	26.749	0.0	FRs
2ZMF	SER	A	301.0	0.0	0.0	0.0	FRs
2ZMF	ASP	A	302.0	4.686	4.686	0.0	FRs
2ZMF	LEU	A	303.0	6.63	6.63	0.0	FRs
2ZMF	PHE	A	304.0	20.525	7.051	13.473999999999998	EFR
2ZMF	ASP	A	305.0	0.818	0.0	0.818	EFR
2ZMF	ILE	A	306.0	54.058	54.058	0.0	FRs
2ZMF	GLY	A	307.0	36.772	36.772	0.0	FRs
2ZMF	GLU	A	308.0	90.813	90.813	0.0	FRs
2ZMF	GLU	A	309.0	112.023	112.023	0.0	FRs
2ZMF	LYS	A	310.0	134.619	134.619	0.0	FRs
2ZMF	GLU	A	311.0	182.906	182.906	0.0	FRs
2ZMF	GLY	A	312.0	69.485	69.485	0.0	FRs
2ZMF	LYS	A	313.0	98.249	98.249	0.0	FRs
2ZMF	PRO	A	314.0	4.219	4.219	0.0	FRs
2ZMF	VAL	A	315.0	36.165	36.165	0.0	FRs
2ZMF	PHE	A	316.0	10.221	10.221	0.0	FRs
2ZMF	LYS	A	317.0	97.647	97.647	0.0	FRs
2ZMF	LYS	A	318.0	114.419	114.419	0.0	FRs
2ZMF	THR	A	319.0	28.034	28.034	0.0	FRs
2ZMF	LYS	A	320.0	132.143	132.143	0.0	FRs
2ZMF	GLU	A	321.0	87.349	87.349	0.0	FRs
2ZMF	ILE	A	322.0	15.973	15.973	0.0	FRs
2ZMF	ARG	A	323.0	67.757	67.757	0.0	FRs
2ZMF	PHE	A	324.0	7.599	3.315	4.284000000000001	EFR
2ZMF	SER	A	325.0	33.158	33.158	0.0	FRs
2ZMF	ILE	A	326.0	9.343	9.343	0.0	FRs
2ZMF	GLU	A	327.0	119.179	119.179	0.0	FRs
2ZMF	LYS	A	328.0	72.331	72.331	0.0	FRs
2ZMF	GLY	A	329.0	1.808	0.0	1.808	EFR
2ZMF	ILE	A	330.0	2.055	0.0	2.055	EFR
2ZMF	ALA	A	331.0	4.67	0.0	4.67	EFR
2ZMF	GLY	A	332.0	0.0	0.0	0.0	FRs
2ZMF	GLN	A	333.0	22.773	22.773	0.0	FRs
2ZMF	VAL	A	334.0	0.0	0.0	0.0	FRs
2ZMF	ALA	A	335.0	1.635	1.635	0.0	FRs
2ZMF	ARG	A	336.0	63.395	63.395	0.0	FRs
2ZMF	THR	A	337.0	36.968	36.968	0.0	FRs
2ZMF	GLY	A	338.0	0.0	0.0	0.0	FRs
2ZMF	GLU	A	339.0	30.119	30.119	0.0	FRs
2ZMF	VAL	A	340.0	0.409	0.409	0.0	FRs
2ZMF	LEU	A	341.0	8.74	8.74	0.0	FRs
2ZMF	ASN	A	342.0	16.894	16.894	0.0	FRs
2ZMF	ILE	A	343.0	0.0	0.0	0.0	FRs
2ZMF	PRO	A	344.0	46.111	46.111	0.0	FRs
2ZMF	ASP	A	345.0	34.913	34.913	0.0	FRs
2ZMF	ALA	A	346.0	0.0	0.0	0.0	FRs
2ZMF	TYR	A	347.0	60.096	60.096	0.0	FRs
2ZMF	ALA	A	348.0	41.694	41.694	0.0	FRs
2ZMF	ASP	A	349.0	4.822	4.822	0.0	FRs
2ZMF	PRO	A	350.0	130.366	130.366	0.0	FRs
2ZMF	ARG	A	351.0	81.062	81.062	0.0	FRs
2ZMF	PHE	A	352.0	17.574	11.858	5.716000000000001	EFR
2ZMF	ASN	A	353.0	8.927	2.055	6.872	EFR
2ZMF	ARG	A	354.0	105.044	105.044	0.0	FRs
2ZMF	GLU	A	355.0	72.174	72.174	0.0	FRs
2ZMF	VAL	A	356.0	20.494	3.918	16.576	EFR
2ZMF	ASP	A	357.0	0.0	0.0	0.0	FRs
2ZMF	LEU	A	358.0	96.751	96.751	0.0	FRs
2ZMF	TYR	A	359.0	100.165	100.165	0.0	FRs
2ZMF	THR	A	360.0	16.29	16.29	0.0	FRs
2ZMF	GLY	A	361.0	47.753	47.753	0.0	FRs
2ZMF	TYR	A	362.0	21.154	17.236	3.9179999999999993	EFR
2ZMF	THR	A	363.0	44.358	44.358	0.0	FRs
2ZMF	THR	A	364.0	8.647	0.0	8.647	EFR
2ZMF	ARG	A	365.0	53.743	53.743	0.0	FRs
2ZMF	ASN	A	366.0	0.0	0.0	0.0	FRs
2ZMF	ILE	A	367.0	6.932	0.0	6.932	EFR
2ZMF	LEU	A	368.0	0.0	0.0	0.0	FRs
2ZMF	CYS	A	369.0	0.0	0.0	0.0	FRs
2ZMF	MSE	A	370.0	0.301	0.301	0.0	FRs
2ZMF	PRO	A	371.0	0.0	0.0	0.0	FRs
2ZMF	ILE	A	372.0	0.301	0.301	0.0	FRs
2ZMF	VAL	A	373.0	0.0	0.0	0.0	FRs
2ZMF	SER	A	374.0	2.99	2.99	0.0	FRs
2ZMF	ARG	A	375.0	113.562	113.562	0.0	FRs
2ZMF	GLY	A	376.0	35.262	35.262	0.0	FRs
2ZMF	SER	A	377.0	44.037	44.037	0.0	FRs
2ZMF	VAL	A	378.0	2.314	2.314	0.0	FRs
2ZMF	ILE	A	379.0	46.444	46.444	0.0	FRs
2ZMF	GLY	A	380.0	0.0	0.0	0.0	FRs
2ZMF	VAL	A	381.0	0.0	0.0	0.0	FRs
2ZMF	VAL	A	382.0	0.0	0.0	0.0	FRs
2ZMF	GLN	A	383.0	14.04	0.0	14.04	EFR
2ZMF	MSE	A	384.0	0.0	0.0	0.0	FRs
2ZMF	VAL	A	385.0	14.768	0.0	14.768	EFR
2ZMF	ASN	A	386.0	0.801	0.801	0.0	FRs
2ZMF	LYS	A	387.0	9.945	9.945	0.0	FRs
2ZMF	ILE	A	388.0	68.025	68.025	0.0	FRs
2ZMF	SER	A	389.0	98.617	98.617	0.0	FRs
2ZMF	GLY	A	390.0	30.29	30.29	0.0	FRs
2ZMF	SER	A	391.0	82.208	82.208	0.0	FRs
2ZMF	ALA	A	392.0	24.231	24.231	0.0	FRs
2ZMF	PHE	A	393.0	4.088	4.088	0.0	FRs
2ZMF	SER	A	394.0	34.93	34.93	0.0	FRs
2ZMF	LYS	A	395.0	116.88	116.88	0.0	FRs
2ZMF	THR	A	396.0	69.238	69.238	0.0	FRs
2ZMF	ASP	A	397.0	0.0	0.0	0.0	FRs
2ZMF	GLU	A	398.0	12.826	12.826	0.0	FRs
2ZMF	ASN	A	399.0	34.363	34.363	0.0	FRs
2ZMF	ASN	A	400.0	17.689	17.689	0.0	FRs
2ZMF	PHE	A	401.0	0.0	0.0	0.0	FRs
2ZMF	LYS	A	402.0	49.426	49.426	0.0	FRs
2ZMF	MSE	A	403.0	1.206	1.206	0.0	FRs
2ZMF	PHE	A	404.0	0.0	0.0	0.0	FRs
2ZMF	ALA	A	405.0	0.0	0.0	0.0	FRs
2ZMF	VAL	A	406.0	0.0	0.0	0.0	FRs
2ZMF	PHE	A	407.0	0.0	0.0	0.0	FRs
2ZMF	CYS	A	408.0	0.0	0.0	0.0	FRs
2ZMF	ALA	A	409.0	0.0	0.0	0.0	FRs
2ZMF	LEU	A	410.0	0.904	0.904	0.0	FRs
2ZMF	ALA	A	411.0	0.506	0.506	0.0	FRs
2ZMF	LEU	A	412.0	12.959	12.959	0.0	FRs
2ZMF	HIS	A	413.0	0.0	0.0	0.0	FRs
2ZMF	CYS	A	414.0	0.0	0.0	0.0	FRs
2ZMF	ALA	A	415.0	2.11	2.11	0.0	FRs
2ZMF	ASN	A	416.0	12.975	12.975	0.0	FRs
2ZMF	MSE	A	417.0	1.824	1.824	0.0	FRs
2ZMF	TYR	A	418.0	31.628	31.628	0.0	FRs
2ZMF	HIS	A	419.0	86.484	86.484	0.0	FRs
2ZMF	ARG	A	420.0	56.875	56.875	0.0	FRs
2ZMF	ILE	A	421.0	25.891	25.891	0.0	FRs
2ZMF	ARG	A	422.0	222.894	222.894	0.0	FRs
2ZMF	GLU	B	248.0	118.381	118.381	0.0	FRs
2ZMF	LEU	B	249.0	21.496	21.496	0.0	FRs
2ZMF	ASN	B	250.0	13.776	13.776	0.0	FRs
2ZMF	ASP	B	251.0	81.299	81.299	0.0	FRs
2ZMF	PHE	B	252.0	5.071	5.071	0.0	FRs
2ZMF	LEU	B	253.0	0.0	0.0	0.0	FRs
2ZMF	LEU	B	254.0	35.87	35.87	0.0	FRs
2ZMF	ASP	B	255.0	43.526	43.526	0.0	FRs
2ZMF	VAL	B	256.0	0.603	0.603	0.0	FRs
2ZMF	SER	B	257.0	0.0	0.0	0.0	FRs
2ZMF	LYS	B	258.0	95.236	95.236	0.0	FRs
2ZMF	THR	B	259.0	29.893	29.893	0.0	FRs
2ZMF	TYR	B	260.0	41.69	41.69	0.0	FRs
2ZMF	PHE	B	261.0	177.919	177.919	0.0	FRs
2ZMF	ASP	B	262.0	51.767	51.767	0.0	FRs
2ZMF	ASN	B	263.0	14.384	14.384	0.0	FRs
2ZMF	ILE	B	264.0	113.017	113.017	0.0	FRs
2ZMF	VAL	B	265.0	67.81	67.81	0.0	FRs
2ZMF	ALA	B	266.0	0.0	0.0	0.0	FRs
2ZMF	ILE	B	267.0	5.726	5.726	0.0	FRs
2ZMF	ASP	B	268.0	40.64	40.64	0.0	FRs
2ZMF	SER	B	269.0	15.039	15.039	0.0	FRs
2ZMF	LEU	B	270.0	0.0	0.0	0.0	FRs
2ZMF	LEU	B	271.0	0.0	0.0	0.0	FRs
2ZMF	GLU	B	272.0	47.055	47.055	0.0	FRs
2ZMF	HIS	B	273.0	15.061	15.061	0.0	FRs
2ZMF	ILE	B	274.0	1.206	1.206	0.0	FRs
2ZMF	MSE	B	275.0	0.0	0.0	0.0	FRs
2ZMF	ILE	B	276.0	10.548	10.548	0.0	FRs
2ZMF	TYR	B	277.0	17.39	17.39	0.0	FRs
2ZMF	ALA	B	278.0	0.0	0.0	0.0	FRs
2ZMF	LYS	B	279.0	6.891	6.891	0.0	FRs
2ZMF	ASN	B	280.0	103.432	103.432	0.0	FRs
2ZMF	LEU	B	281.0	17.259	17.259	0.0	FRs
2ZMF	VAL	B	282.0	0.0	0.0	0.0	FRs
2ZMF	ASN	B	283.0	51.849	51.849	0.0	FRs
2ZMF	ALA	B	284.0	1.635	1.635	0.0	FRs
2ZMF	ASP	B	285.0	33.706	33.706	0.0	FRs
2ZMF	ARG	B	286.0	26.748	19.221	7.527000000000001	EFR
2ZMF	CYS	B	287.0	2.187	0.0	2.187	EFR
2ZMF	ALA	B	288.0	3.315	0.0	3.315	EFR
2ZMF	LEU	B	289.0	0.0	0.0	0.0	FRs
2ZMF	PHE	B	290.0	5.261	0.0	5.261	EFR
2ZMF	GLN	B	291.0	11.04	11.04	0.0	FRs
2ZMF	VAL	B	292.0	12.243	12.243	0.0	FRs
2ZMF	ASP	B	293.0	23.346	23.346	0.0	FRs
2ZMF	HIS	B	294.0	112.887	112.887	0.0	FRs
2ZMF	LYS	B	295.0	185.394	185.394	0.0	FRs
2ZMF	ASN	B	296.0	64.841	64.841	0.0	FRs
2ZMF	LYS	B	297.0	132.617	132.617	0.0	FRs
2ZMF	GLU	B	298.0	43.247	43.247	0.0	FRs
2ZMF	LEU	B	299.0	0.0	0.0	0.0	FRs
2ZMF	TYR	B	300.0	31.162	31.162	0.0	FRs
2ZMF	SER	B	301.0	0.0	0.0	0.0	FRs
2ZMF	ASP	B	302.0	1.973	1.973	0.0	FRs
2ZMF	LEU	B	303.0	0.0	0.0	0.0	FRs
2ZMF	PHE	B	304.0	20.972	4.443	16.529000000000003	EFR
2ZMF	ASP	B	305.0	0.613	0.0	0.613	EFR
2ZMF	ILE	B	306.0	52.111	52.111	0.0	FRs
2ZMF	GLY	B	307.0	37.825	37.825	0.0	FRs
2ZMF	GLU	B	308.0	66.174	66.174	0.0	FRs
2ZMF	GLU	B	309.0	104.533	104.533	0.0	FRs
2ZMF	LYS	B	310.0	184.42	184.42	0.0	FRs
2ZMF	GLU	B	311.0	147.183	147.183	0.0	FRs
2ZMF	GLY	B	312.0	68.302	68.302	0.0	FRs
2ZMF	LYS	B	313.0	65.732	65.732	0.0	FRs
2ZMF	PRO	B	314.0	31.912	31.912	0.0	FRs
2ZMF	VAL	B	315.0	59.673	59.673	0.0	FRs
2ZMF	PHE	B	316.0	13.536	13.536	0.0	FRs
2ZMF	LYS	B	317.0	89.509	89.509	0.0	FRs
2ZMF	LYS	B	318.0	92.914	92.914	0.0	FRs
2ZMF	THR	B	319.0	29.946	29.946	0.0	FRs
2ZMF	LYS	B	320.0	125.312	125.312	0.0	FRs
2ZMF	GLU	B	321.0	90.108	90.108	0.0	FRs
2ZMF	ILE	B	322.0	1.808	1.808	0.0	FRs
2ZMF	ARG	B	323.0	73.442	73.442	0.0	FRs
2ZMF	PHE	B	324.0	5.166	2.11	3.0560000000000005	EFR
2ZMF	SER	B	325.0	33.16	33.16	0.0	FRs
2ZMF	ILE	B	326.0	22.302	22.302	0.0	FRs
2ZMF	GLU	B	327.0	83.039	83.039	0.0	FRs
2ZMF	LYS	B	328.0	61.783	61.783	0.0	FRs
2ZMF	GLY	B	329.0	1.206	0.0	1.206	EFR
2ZMF	ILE	B	330.0	2.106	0.0	2.106	EFR
2ZMF	ALA	B	331.0	4.118	0.0	4.118	EFR
2ZMF	GLY	B	332.0	0.0	0.0	0.0	FRs
2ZMF	GLN	B	333.0	21.754	21.754	0.0	FRs
2ZMF	VAL	B	334.0	0.0	0.0	0.0	FRs
2ZMF	ALA	B	335.0	8.585	8.585	0.0	FRs
2ZMF	ARG	B	336.0	86.064	86.064	0.0	FRs
2ZMF	THR	B	337.0	66.851	66.851	0.0	FRs
2ZMF	GLY	B	338.0	13.718	13.718	0.0	FRs
2ZMF	GLU	B	339.0	65.627	65.627	0.0	FRs
2ZMF	VAL	B	340.0	24.252	24.252	0.0	FRs
2ZMF	LEU	B	341.0	2.411	2.411	0.0	FRs
2ZMF	ASN	B	342.0	6.22	6.22	0.0	FRs
2ZMF	ILE	B	343.0	0.0	0.0	0.0	FRs
2ZMF	PRO	B	344.0	40.513	40.513	0.0	FRs
2ZMF	ASP	B	345.0	44.284	44.284	0.0	FRs
2ZMF	ALA	B	346.0	0.0	0.0	0.0	FRs
2ZMF	TYR	B	347.0	52.957	52.957	0.0	FRs
2ZMF	ALA	B	348.0	42.619	42.619	0.0	FRs
2ZMF	ASP	B	349.0	0.904	0.904	0.0	FRs
2ZMF	PRO	B	350.0	75.774	75.774	0.0	FRs
2ZMF	ARG	B	351.0	46.482	46.482	0.0	FRs
2ZMF	PHE	B	352.0	8.463	2.248	6.214999999999999	EFR
2ZMF	ASN	B	353.0	6.038	0.0	6.038	EFR
2ZMF	ARG	B	354.0	95.65	95.65	0.0	FRs
2ZMF	GLU	B	355.0	56.834	56.834	0.0	FRs
2ZMF	VAL	B	356.0	16.576	0.0	16.576	EFR
2ZMF	ASP	B	357.0	4.971	4.971	0.0	FRs
2ZMF	LEU	B	358.0	102.358	102.358	0.0	FRs
2ZMF	TYR	B	359.0	81.577	81.577	0.0	FRs
2ZMF	THR	B	360.0	37.936	37.936	0.0	FRs
2ZMF	GLY	B	361.0	49.128	49.128	0.0	FRs
2ZMF	TYR	B	362.0	20.572	15.75	4.821999999999999	EFR
2ZMF	THR	B	363.0	67.116	67.116	0.0	FRs
2ZMF	THR	B	364.0	8.346	0.0	8.346	EFR
2ZMF	ARG	B	365.0	103.089	103.089	0.0	FRs
2ZMF	ASN	B	366.0	0.534	0.534	0.0	FRs
2ZMF	ILE	B	367.0	4.521	0.0	4.521	EFR
2ZMF	LEU	B	368.0	0.0	0.0	0.0	FRs
2ZMF	CYS	B	369.0	0.0	0.0	0.0	FRs
2ZMF	MSE	B	370.0	0.92	0.92	0.0	FRs
2ZMF	PRO	B	371.0	0.904	0.904	0.0	FRs
2ZMF	ILE	B	372.0	0.0	0.0	0.0	FRs
2ZMF	VAL	B	373.0	50.178	50.178	0.0	FRs
2ZMF	SER	B	374.0	17.522	17.522	0.0	FRs
2ZMF	ARG	B	375.0	179.494	179.494	0.0	FRs
2ZMF	GLY	B	376.0	79.71	79.71	0.0	FRs
2ZMF	SER	B	377.0	47.863	47.863	0.0	FRs
2ZMF	VAL	B	378.0	23.051	23.051	0.0	FRs
2ZMF	ILE	B	379.0	25.25	25.25	0.0	FRs
2ZMF	GLY	B	380.0	0.0	0.0	0.0	FRs
2ZMF	VAL	B	381.0	0.0	0.0	0.0	FRs
2ZMF	VAL	B	382.0	0.0	0.0	0.0	FRs
2ZMF	GLN	B	383.0	15.336	0.0	15.336	EFR
2ZMF	MSE	B	384.0	0.0	0.0	0.0	FRs
2ZMF	VAL	B	385.0	13.863	0.0	13.863	EFR
2ZMF	ASN	B	386.0	6.14	6.14	0.0	FRs
2ZMF	LYS	B	387.0	29.739	29.739	0.0	FRs
2ZMF	ILE	B	388.0	79.444	79.444	0.0	FRs
2ZMF	SER	B	389.0	93.353	93.353	0.0	FRs
2ZMF	GLY	B	390.0	42.023	42.023	0.0	FRs
2ZMF	SER	B	391.0	90.647	90.647	0.0	FRs
2ZMF	ALA	B	392.0	25.411	25.411	0.0	FRs
2ZMF	PHE	B	393.0	5.565	5.565	0.0	FRs
2ZMF	SER	B	394.0	40.191	40.191	0.0	FRs
2ZMF	LYS	B	395.0	81.067	81.067	0.0	FRs
2ZMF	THR	B	396.0	63.782	63.782	0.0	FRs
2ZMF	ASP	B	397.0	5.701	5.701	0.0	FRs
2ZMF	GLU	B	398.0	3.947	3.947	0.0	FRs
2ZMF	ASN	B	399.0	3.471	3.471	0.0	FRs
2ZMF	ASN	B	400.0	3.766	3.766	0.0	FRs
2ZMF	PHE	B	401.0	1.954	1.954	0.0	FRs
2ZMF	LYS	B	402.0	26.67	26.67	0.0	FRs
2ZMF	MSE	B	403.0	0.0	0.0	0.0	FRs
2ZMF	PHE	B	404.0	0.802	0.802	0.0	FRs
2ZMF	ALA	B	405.0	3.617	3.617	0.0	FRs
2ZMF	VAL	B	406.0	11.903	11.903	0.0	FRs
2ZMF	PHE	B	407.0	0.0	0.0	0.0	FRs
2ZMF	CYS	B	408.0	0.826	0.826	0.0	FRs
2ZMF	ALA	B	409.0	7.387	7.387	0.0	FRs
2ZMF	LEU	B	410.0	12.357	12.357	0.0	FRs
2ZMF	ALA	B	411.0	0.0	0.0	0.0	FRs
2ZMF	LEU	B	412.0	0.0	0.0	0.0	FRs
2ZMF	HIS	B	413.0	49.283	49.283	0.0	FRs
2ZMF	CYS	B	414.0	0.0	0.0	0.0	FRs
2ZMF	ALA	B	415.0	20.383	20.383	0.0	FRs
2ZMF	ASN	B	416.0	75.913	75.913	0.0	FRs
2ZMF	MSE	B	417.0	99.021	99.021	0.0	FRs
2ZMF	TYR	B	418.0	92.44	92.44	0.0	FRs
2ZMF	HIS	B	419.0	216.329	216.329	0.0	FRs
2PUV	GLY	A	348.0	93.602	93.602	0.0	FRs
2PUV	PRO	A	349.0	132.459	132.459	0.0	FRs
2PUV	TYR	A	350.0	65.778	65.778	0.0	FRs
2PUV	LYS	A	351.0	134.591	134.591	0.0	FRs
2PUV	HIS	A	352.0	31.682	31.682	0.0	FRs
2PUV	PHE	A	353.0	99.38	99.38	0.0	FRs
2PUV	MET	A	354.0	0.0	0.0	0.0	FRs
2PUV	GLN	A	355.0	14.246	14.246	0.0	FRs
2PUV	LYS	A	356.0	77.756	77.756	0.0	FRs
2PUV	GLU	A	357.0	0.0	0.0	0.0	FRs
2PUV	ILE	A	358.0	0.0	0.0	0.0	FRs
2PUV	PHE	A	359.0	30.155	30.155	0.0	FRs
2PUV	GLU	A	360.0	25.404	25.404	0.0	FRs
2PUV	GLN	A	361.0	0.0	0.0	0.0	FRs
2PUV	PRO	A	362.0	11.258	11.258	0.0	FRs
2PUV	ASP	A	363.0	73.856	73.856	0.0	FRs
2PUV	SER	A	364.0	0.0	0.0	0.0	FRs
2PUV	ALA	A	365.0	0.0	0.0	0.0	FRs
2PUV	PHE	A	366.0	48.047	48.047	0.0	FRs
2PUV	ASN	A	367.0	36.932	36.932	0.0	FRs
2PUV	THR	A	368.0	0.0	0.0	0.0	FRs
2PUV	MET	A	369.0	0.409	0.409	0.0	FRs
2PUV	ARG	A	370.0	129.909	129.909	0.0	FRs
2PUV	GLY	A	371.0	60.55	60.55	0.0	FRs
2PUV	ARG	A	372.0	12.822	3.511	9.311	EFR
2PUV	ILE	A	373.0	8.38	8.38	0.0	FRs
2PUV	ASP	A	374.0	31.787	31.787	0.0	FRs
2PUV	PHE	A	375.0	0.275	0.275	0.0	FRs
2PUV	GLU	A	376.0	109.564	109.564	0.0	FRs
2PUV	ASN	A	377.0	108.302	108.302	0.0	FRs
2PUV	CYS	A	378.0	4.91	4.91	0.0	FRs
2PUV	VAL	A	379.0	66.605	66.605	0.0	FRs
2PUV	VAL	A	380.0	0.613	0.613	0.0	FRs
2PUV	THR	A	381.0	51.783	51.783	0.0	FRs
2PUV	LEU	A	382.0	0.0	0.0	0.0	FRs
2PUV	GLY	A	383.0	28.48	25.267	3.213000000000001	EFR
2PUV	GLY	A	384.0	36.207	6.315	29.892	EFR
2PUV	LEU	A	385.0	0.0	0.0	0.0	FRs
2PUV	LYS	A	386.0	131.651	131.651	0.0	FRs
2PUV	SER	A	387.0	82.789	82.789	0.0	FRs
2PUV	TRP	A	388.0	65.017	65.017	0.0	FRs
2PUV	LEU	A	389.0	0.904	0.904	0.0	FRs
2PUV	SER	A	390.0	54.803	54.803	0.0	FRs
2PUV	THR	A	391.0	20.717	20.717	0.0	FRs
2PUV	ILE	A	392.0	0.0	0.0	0.0	FRs
2PUV	ARG	A	393.0	61.869	61.869	0.0	FRs
2PUV	ARG	A	394.0	29.129	29.129	0.0	FRs
2PUV	CYS	A	395.0	5.472	5.472	0.0	FRs
2PUV	ARG	A	396.0	51.078	51.078	0.0	FRs
2PUV	ARG	A	397.0	0.0	0.0	0.0	FRs
2PUV	ILE	A	398.0	0.0	0.0	0.0	FRs
2PUV	ILE	A	399.0	0.0	0.0	0.0	FRs
2PUV	MET	A	400.0	0.0	0.0	0.0	FRs
2PUV	ILE	A	401.0	0.0	0.0	0.0	FRs
2PUV	ALA	A	402.0	0.0	0.0	0.0	FRs
2PUV	CYS	A	403.0	15.379	15.379	0.0	FRs
2PUV	GLY	A	404.0	14.768	14.768	0.0	FRs
2PUV	THR	A	405.0	6.492	6.492	0.0	FRs
2PUV	SER	A	406.0	1.709	1.709	0.0	FRs
2PUV	TYR	A	407.0	14.598	14.598	0.0	FRs
2PUV	HIS	A	408.0	0.0	0.0	0.0	FRs
2PUV	SER	A	409.0	0.0	0.0	0.0	FRs
2PUV	CYS	A	410.0	0.0	0.0	0.0	FRs
2PUV	LEU	A	411.0	6.329	6.329	0.0	FRs
2PUV	ALA	A	412.0	0.0	0.0	0.0	FRs
2PUV	THR	A	413.0	0.0	0.0	0.0	FRs
2PUV	ARG	A	414.0	0.0	0.0	0.0	FRs
2PUV	SER	A	415.0	0.0	0.0	0.0	FRs
2PUV	ILE	A	416.0	0.0	0.0	0.0	FRs
2PUV	PHE	A	417.0	0.275	0.275	0.0	FRs
2PUV	GLU	A	418.0	0.0	0.0	0.0	FRs
2PUV	GLU	A	419.0	3.233	3.233	0.0	FRs
2PUV	LEU	A	420.0	3.27	3.27	0.0	FRs
2PUV	THR	A	421.0	3.403	3.403	0.0	FRs
2PUV	GLU	A	422.0	37.134	37.134	0.0	FRs
2PUV	ILE	A	423.0	0.904	0.904	0.0	FRs
2PUV	PRO	A	424.0	0.0	0.0	0.0	FRs
2PUV	VAL	A	425.0	0.0	0.0	0.0	FRs
2PUV	SER	A	426.0	0.0	0.0	0.0	FRs
2PUV	VAL	A	427.0	0.0	0.0	0.0	FRs
2PUV	GLU	A	428.0	0.0	0.0	0.0	FRs
2PUV	LEU	A	429.0	11.452	11.452	0.0	FRs
2PUV	ALA	A	430.0	0.0	0.0	0.0	FRs
2PUV	SER	A	431.0	0.904	0.904	0.0	FRs
2PUV	ASP	A	432.0	0.0	0.0	0.0	FRs
2PUV	PHE	A	433.0	0.0	0.0	0.0	FRs
2PUV	LEU	A	434.0	24.679	24.679	0.0	FRs
2PUV	ASP	A	435.0	4.68	4.68	0.0	FRs
2PUV	ARG	A	436.0	3.158	3.158	0.0	FRs
2PUV	ARG	A	437.0	128.572	128.572	0.0	FRs
2PUV	SER	A	438.0	0.0	0.0	0.0	FRs
2PUV	PRO	A	439.0	5.123	5.123	0.0	FRs
2PUV	VAL	A	440.0	0.0	0.0	0.0	FRs
2PUV	PHE	A	441.0	12.741	12.741	0.0	FRs
2PUV	ARG	A	442.0	26.745	26.745	0.0	FRs
2PUV	ASP	A	443.0	0.74	0.74	0.0	FRs
2PUV	ASP	A	444.0	0.613	0.613	0.0	FRs
2PUV	THR	A	445.0	0.469	0.469	0.0	FRs
2PUV	CYS	A	446.0	0.0	0.0	0.0	FRs
2PUV	VAL	A	447.0	0.301	0.301	0.0	FRs
2PUV	PHE	A	448.0	0.0	0.0	0.0	FRs
2PUV	VAL	A	449.0	0.0	0.0	0.0	FRs
2PUV	SER	A	450.0	1.072	1.072	0.0	FRs
2PUV	GLN	A	451.0	10.824	10.824	0.0	FRs
2PUV	SER	A	452.0	19.339	19.339	0.0	FRs
2PUV	GLY	A	453.0	0.0	0.0	0.0	FRs
2PUV	GLU	A	454.0	62.361	62.361	0.0	FRs
2PUV	THR	A	455.0	16.145	16.145	0.0	FRs
2PUV	ALA	A	456.0	56.006	56.006	0.0	FRs
2PUV	ASP	A	457.0	14.334	14.334	0.0	FRs
2PUV	SER	A	458.0	0.0	0.0	0.0	FRs
2PUV	ILE	A	459.0	21.398	21.398	0.0	FRs
2PUV	LEU	A	460.0	89.811	89.811	0.0	FRs
2PUV	ALA	A	461.0	0.0	0.0	0.0	FRs
2PUV	LEU	A	462.0	0.0	0.0	0.0	FRs
2PUV	GLN	A	463.0	65.199	65.199	0.0	FRs
2PUV	TYR	A	464.0	12.632	12.632	0.0	FRs
2PUV	CYS	A	465.0	0.0	0.0	0.0	FRs
2PUV	LEU	A	466.0	47.428	47.428	0.0	FRs
2PUV	GLU	A	467.0	139.102	139.102	0.0	FRs
2PUV	ARG	A	468.0	67.512	67.512	0.0	FRs
2PUV	GLY	A	469.0	16.274	16.274	0.0	FRs
2PUV	ALA	A	470.0	0.0	0.0	0.0	FRs
2PUV	LEU	A	471.0	1.507	1.507	0.0	FRs
2PUV	THR	A	472.0	0.0	0.0	0.0	FRs
2PUV	VAL	A	473.0	0.0	0.0	0.0	FRs
2PUV	GLY	A	474.0	1.911	0.0	1.911	EFR
2PUV	ILE	A	475.0	0.0	0.0	0.0	FRs
2PUV	VAL	A	476.0	1.507	0.0	1.507	EFR
2PUV	ASN	A	477.0	2.34	2.34	0.0	FRs
2PUV	SER	A	478.0	15.243	15.243	0.0	FRs
2PUV	VAL	A	479.0	79.408	63.134	16.274	EFR
2PUV	GLY	A	480.0	33.545	33.545	0.0	FRs
2PUV	SER	A	481.0	0.904	0.904	0.0	FRs
2PUV	SER	A	482.0	15.217	15.217	0.0	FRs
2PUV	MET	A	483.0	0.0	0.0	0.0	FRs
2PUV	SER	A	484.0	8.811	0.0	8.811	EFR
2PUV	ARG	A	485.0	126.041	126.041	0.0	FRs
2PUV	GLN	A	486.0	55.26	55.26	0.0	FRs
2PUV	THR	A	487.0	2.62	1.477	1.143	EFR
2PUV	HIS	A	488.0	49.684	49.684	0.0	FRs
2PUV	CYS	A	489.0	6.126	0.0	6.126	EFR
2PUV	GLY	A	490.0	17.922	0.0	17.922	EFR
2PUV	VAL	A	491.0	1.559	0.0	1.559	EFR
2PUV	HIS	A	492.0	42.95	0.551	42.399	EFR
2PUV	ILE	A	493.0	0.0	0.0	0.0	FRs
2PUV	ASN	A	494.0	41.998	41.464	0.5339999999999989	EFR
2PUV	ALA	A	495.0	0.0	0.0	0.0	FRs
2PUV	GLY	A	496.0	18.38	18.38	0.0	FRs
2PUV	PRO	A	497.0	102.719	102.719	0.0	FRs
2PUV	GLU	A	498.0	16.512	16.512	0.0	FRs
2PUV	ILE	A	499.0	92.527	92.527	0.0	FRs
2PUV	GLY	A	500.0	7.649	7.649	0.0	FRs
2PUV	VAL	A	501.0	106.838	106.838	0.0	FRs
2PUV	ALA	A	502.0	0.0	0.0	0.0	FRs
2PUV	SER	A	503.0	3.46	3.46	0.0	FRs
2PUV	THR	A	504.0	0.0	0.0	0.0	FRs
2PUV	LYS	A	505.0	2.411	2.411	0.0	FRs
2PUV	ALA	A	506.0	0.0	0.0	0.0	FRs
2PUV	TYR	A	507.0	0.0	0.0	0.0	FRs
2PUV	THR	A	508.0	0.0	0.0	0.0	FRs
2PUV	SER	A	509.0	0.0	0.0	0.0	FRs
2PUV	GLN	A	510.0	0.0	0.0	0.0	FRs
2PUV	TYR	A	511.0	0.0	0.0	0.0	FRs
2PUV	ILE	A	512.0	0.0	0.0	0.0	FRs
2PUV	ALA	A	513.0	0.0	0.0	0.0	FRs
2PUV	LEU	A	514.0	0.0	0.0	0.0	FRs
2PUV	VAL	A	515.0	0.0	0.0	0.0	FRs
2PUV	MET	A	516.0	0.0	0.0	0.0	FRs
2PUV	PHE	A	517.0	0.0	0.0	0.0	FRs
2PUV	ALA	A	518.0	0.0	0.0	0.0	FRs
2PUV	LEU	A	519.0	0.0	0.0	0.0	FRs
2PUV	SER	A	520.0	0.0	0.0	0.0	FRs
2PUV	LEU	A	521.0	0.0	0.0	0.0	FRs
2PUV	SER	A	522.0	1.808	1.808	0.0	FRs
2PUV	ASN	A	523.0	39.303	39.303	0.0	FRs
2PUV	ASP	A	524.0	31.338	31.338	0.0	FRs
2PUV	SER	A	525.0	15.069	15.069	0.0	FRs
2PUV	ILE	A	526.0	46.52	46.52	0.0	FRs
2PUV	SER	A	527.0	52.967	52.967	0.0	FRs
2PUV	ARG	A	528.0	29.387	29.387	0.0	FRs
2PUV	LYS	A	529.0	61.783	61.783	0.0	FRs
2PUV	GLY	A	530.0	27.571	27.571	0.0	FRs
2PUV	ARG	A	531.0	13.108	13.108	0.0	FRs
2PUV	HIS	A	532.0	0.0	0.0	0.0	FRs
2PUV	GLU	A	533.0	57.06	57.06	0.0	FRs
2PUV	GLU	A	534.0	48.967	48.967	0.0	FRs
2PUV	ILE	A	535.0	0.0	0.0	0.0	FRs
2PUV	ILE	A	536.0	0.0	0.0	0.0	FRs
2PUV	LYS	A	537.0	56.96	56.96	0.0	FRs
2PUV	GLY	A	538.0	0.0	0.0	0.0	FRs
2PUV	LEU	A	539.0	0.0	0.0	0.0	FRs
2PUV	GLN	A	540.0	38.062	38.062	0.0	FRs
2PUV	LYS	A	541.0	90.413	90.413	0.0	FRs
2PUV	ILE	A	542.0	0.0	0.0	0.0	FRs
2PUV	PRO	A	543.0	4.219	4.219	0.0	FRs
2PUV	GLU	A	544.0	76.285	76.285	0.0	FRs
2PUV	GLN	A	545.0	2.306	2.306	0.0	FRs
2PUV	ILE	A	546.0	0.0	0.0	0.0	FRs
2PUV	LYS	A	547.0	88.605	88.605	0.0	FRs
2PUV	GLN	A	548.0	53.221	53.221	0.0	FRs
2PUV	VAL	A	549.0	0.0	0.0	0.0	FRs
2PUV	LEU	A	550.0	1.808	1.808	0.0	FRs
2PUV	LYS	A	551.0	109.603	109.603	0.0	FRs
2PUV	LEU	A	552.0	13.562	13.562	0.0	FRs
2PUV	GLU	A	553.0	18.5	18.5	0.0	FRs
2PUV	ASN	A	554.0	64.266	64.266	0.0	FRs
2PUV	LYS	A	555.0	50.029	50.029	0.0	FRs
2PUV	ILE	A	556.0	0.0	0.0	0.0	FRs
2PUV	LYS	A	557.0	63.289	63.289	0.0	FRs
2PUV	ASP	A	558.0	74.574	74.574	0.0	FRs
2PUV	LEU	A	559.0	18.987	18.987	0.0	FRs
2PUV	CYS	A	560.0	0.0	0.0	0.0	FRs
2PUV	ASN	A	561.0	82.808	82.808	0.0	FRs
2PUV	SER	A	562.0	53.128	53.128	0.0	FRs
2PUV	SER	A	563.0	78.867	78.867	0.0	FRs
2PUV	LEU	A	564.0	11.699	11.699	0.0	FRs
2PUV	ASN	A	565.0	14.226	14.226	0.0	FRs
2PUV	ASP	A	566.0	112.565	112.565	0.0	FRs
2PUV	GLN	A	567.0	50.053	50.053	0.0	FRs
2PUV	LYS	A	568.0	140.403	140.403	0.0	FRs
2PUV	SER	A	569.0	11.42	11.42	0.0	FRs
2PUV	LEU	A	570.0	0.0	0.0	0.0	FRs
2PUV	LEU	A	571.0	22.905	22.905	0.0	FRs
2PUV	LEU	A	572.0	0.0	0.0	0.0	FRs
2PUV	LEU	A	573.0	10.247	10.247	0.0	FRs
2PUV	GLY	A	574.0	0.0	0.0	0.0	FRs
2PUV	ARG	A	575.0	0.0	0.0	0.0	FRs
2PUV	GLY	A	576.0	0.0	0.0	0.0	FRs
2PUV	TYR	A	577.0	0.0	0.0	0.0	FRs
2PUV	GLN	A	578.0	0.0	0.0	0.0	FRs
2PUV	PHE	A	579.0	27.604	27.604	0.0	FRs
2PUV	ALA	A	580.0	0.0	0.0	0.0	FRs
2PUV	THR	A	581.0	0.0	0.0	0.0	FRs
2PUV	ALA	A	582.0	0.0	0.0	0.0	FRs
2PUV	LEU	A	583.0	2.11	2.11	0.0	FRs
2PUV	GLU	A	584.0	0.0	0.0	0.0	FRs
2PUV	GLY	A	585.0	0.0	0.0	0.0	FRs
2PUV	ALA	A	586.0	0.0	0.0	0.0	FRs
2PUV	LEU	A	587.0	0.904	0.904	0.0	FRs
2PUV	LYS	A	588.0	0.0	0.0	0.0	FRs
2PUV	ILE	A	589.0	0.0	0.0	0.0	FRs
2PUV	LYS	A	590.0	9.644	9.644	0.0	FRs
2PUV	GLU	A	591.0	53.27	53.27	0.0	FRs
2PUV	ILE	A	592.0	4.521	4.521	0.0	FRs
2PUV	SER	A	593.0	0.0	0.0	0.0	FRs
2PUV	TYR	A	594.0	98.698	98.698	0.0	FRs
2PUV	MET	A	595.0	0.0	0.0	0.0	FRs
2PUV	HIS	A	596.0	20.323	20.323	0.0	FRs
2PUV	SER	A	597.0	0.0	0.0	0.0	FRs
2PUV	GLU	A	598.0	3.947	3.947	0.0	FRs
2PUV	GLY	A	599.0	0.0	0.0	0.0	FRs
2PUV	VAL	A	600.0	7.836	7.836	0.0	FRs
2PUV	LEU	A	601.0	8.439	8.439	0.0	FRs
2PUV	ALA	A	602.0	0.0	0.0	0.0	FRs
2PUV	GLY	A	603.0	14.051	14.051	0.0	FRs
2PUV	GLU	A	604.0	22.282	22.282	0.0	FRs
2PUV	LEU	A	605.0	67.077	67.077	0.0	FRs
2PUV	LEU	A	617.0	114.904	114.904	0.0	FRs
2PUV	PRO	A	618.0	17.077	17.077	0.0	FRs
2PUV	ILE	A	619.0	19.288	19.288	0.0	FRs
2PUV	ILE	A	620.0	0.0	0.0	0.0	FRs
2PUV	ALA	A	621.0	0.0	0.0	0.0	FRs
2PUV	PHE	A	622.0	0.0	0.0	0.0	FRs
2PUV	ALA	A	623.0	0.0	0.0	0.0	FRs
2PUV	THR	A	624.0	0.0	0.0	0.0	FRs
2PUV	ARG	A	625.0	118.024	118.024	0.0	FRs
2PUV	ASP	A	626.0	14.443	14.443	0.0	FRs
2PUV	SER	A	627.0	0.603	0.603	0.0	FRs
2PUV	LEU	A	628.0	56.96	56.96	0.0	FRs
2PUV	PHE	A	629.0	23.258	23.258	0.0	FRs
2PUV	PRO	A	630.0	94.74	94.74	0.0	FRs
2PUV	LYS	A	631.0	45.508	45.508	0.0	FRs
2PUV	VAL	A	632.0	0.0	0.0	0.0	FRs
2PUV	MET	A	633.0	55.978	55.978	0.0	FRs
2PUV	SER	A	634.0	42.186	42.186	0.0	FRs
2PUV	ALA	A	635.0	2.013	2.013	0.0	FRs
2PUV	ILE	A	636.0	3.014	3.014	0.0	FRs
2PUV	GLU	A	637.0	74.955	74.955	0.0	FRs
2PUV	GLN	A	638.0	95.653	95.653	0.0	FRs
2PUV	VAL	A	639.0	20.494	20.494	0.0	FRs
2PUV	THR	A	640.0	24.776	24.776	0.0	FRs
2PUV	ALA	A	641.0	44.064	44.064	0.0	FRs
2PUV	ARG	A	642.0	212.523	212.523	0.0	FRs
2PUV	ASP	A	643.0	100.767	100.767	0.0	FRs
2PUV	GLY	A	644.0	30.672	30.672	0.0	FRs
2PUV	ARG	A	645.0	155.148	155.148	0.0	FRs
2PUV	PRO	A	646.0	0.603	0.603	0.0	FRs
2PUV	ILE	A	647.0	7.534	7.534	0.0	FRs
2PUV	VAL	A	648.0	0.603	0.603	0.0	FRs
2PUV	ILE	A	649.0	0.0	0.0	0.0	FRs
2PUV	CYS	A	650.0	1.101	1.101	0.0	FRs
2PUV	ASN	A	651.0	0.0	0.0	0.0	FRs
2PUV	GLU	A	652.0	68.058	68.058	0.0	FRs
2PUV	GLY	A	653.0	44.949	44.949	0.0	FRs
2PUV	ASP	A	654.0	30.028	30.028	0.0	FRs
2PUV	ALA	A	655.0	96.378	96.378	0.0	FRs
2PUV	ILE	A	656.0	20.979	20.979	0.0	FRs
2PUV	ILE	A	657.0	92.12	92.12	0.0	FRs
2PUV	VAL	A	662.0	102.138	102.138	0.0	FRs
2PUV	HIS	A	663.0	57.324	57.324	0.0	FRs
2PUV	THR	A	664.0	29.76	29.76	0.0	FRs
2PUV	THR	A	665.0	21.774	21.774	0.0	FRs
2PUV	LEU	A	666.0	0.0	0.0	0.0	FRs
2PUV	GLU	A	667.0	50.107	50.107	0.0	FRs
2PUV	VAL	A	668.0	0.0	0.0	0.0	FRs
2PUV	PRO	A	669.0	0.0	0.0	0.0	FRs
2PUV	GLU	A	670.0	62.405	62.405	0.0	FRs
2PUV	THR	A	671.0	6.613	6.613	0.0	FRs
2PUV	VAL	A	672.0	8.991	8.991	0.0	FRs
2PUV	ASP	A	673.0	10.276	10.276	0.0	FRs
2PUV	CYS	A	674.0	0.0	0.0	0.0	FRs
2PUV	LEU	A	675.0	0.0	0.0	0.0	FRs
2PUV	GLN	A	676.0	0.0	0.0	0.0	FRs
2PUV	GLY	A	677.0	0.0	0.0	0.0	FRs
2PUV	LEU	A	678.0	0.0	0.0	0.0	FRs
2PUV	LEU	A	679.0	0.0	0.0	0.0	FRs
2PUV	ASN	A	680.0	0.0	0.0	0.0	FRs
2PUV	VAL	A	681.0	0.0	0.0	0.0	FRs
2PUV	ILE	A	682.0	0.0	0.0	0.0	FRs
2PUV	PRO	A	683.0	0.0	0.0	0.0	FRs
2PUV	LEU	A	684.0	0.0	0.0	0.0	FRs
2PUV	GLN	A	685.0	0.0	0.0	0.0	FRs
2PUV	LEU	A	686.0	0.0	0.0	0.0	FRs
2PUV	ILE	A	687.0	0.0	0.0	0.0	FRs
2PUV	SER	A	688.0	0.0	0.0	0.0	FRs
2PUV	TYR	A	689.0	0.0	0.0	0.0	FRs
2PUV	TRP	A	690.0	7.16	7.16	0.0	FRs
2PUV	LEU	A	691.0	0.0	0.0	0.0	FRs
2PUV	ALA	A	692.0	0.0	0.0	0.0	FRs
2PUV	VAL	A	693.0	33.395	33.395	0.0	FRs
2PUV	ASN	A	694.0	30.508	30.508	0.0	FRs
2PUV	ARG	A	695.0	79.924	79.924	0.0	FRs
2PUV	GLY	A	696.0	72.589	72.589	0.0	FRs
2PUV	ILE	A	697.0	30.64	30.64	0.0	FRs
2PUV	ASP	A	698.0	93.464	93.464	0.0	FRs
2PUV	VAL	A	699.0	4.976	4.976	0.0	FRs
2PUV	ASP	A	700.0	56.404	56.404	0.0	FRs
2PUV	PRO	B	349.0	172.824	172.824	0.0	FRs
2PUV	TYR	B	350.0	81.488	81.488	0.0	FRs
2PUV	LYS	B	351.0	129.789	129.789	0.0	FRs
2PUV	HIS	B	352.0	35.166	35.166	0.0	FRs
2PUV	PHE	B	353.0	94.439	94.439	0.0	FRs
2PUV	MET	B	354.0	0.0	0.0	0.0	FRs
2PUV	GLN	B	355.0	9.043	9.043	0.0	FRs
2PUV	LYS	B	356.0	78.057	78.057	0.0	FRs
2PUV	GLU	B	357.0	0.0	0.0	0.0	FRs
2PUV	ILE	B	358.0	0.0	0.0	0.0	FRs
2PUV	PHE	B	359.0	24.953	24.953	0.0	FRs
2PUV	GLU	B	360.0	12.852	12.852	0.0	FRs
2PUV	GLN	B	361.0	0.0	0.0	0.0	FRs
2PUV	PRO	B	362.0	9.905	9.905	0.0	FRs
2PUV	ASP	B	363.0	77.034	77.034	0.0	FRs
2PUV	SER	B	364.0	0.0	0.0	0.0	FRs
2PUV	ALA	B	365.0	0.0	0.0	0.0	FRs
2PUV	PHE	B	366.0	66.982	66.982	0.0	FRs
2PUV	ASN	B	367.0	40.771	40.771	0.0	FRs
2PUV	THR	B	368.0	0.0	0.0	0.0	FRs
2PUV	MET	B	369.0	0.613	0.613	0.0	FRs
2PUV	ARG	B	370.0	138.718	138.718	0.0	FRs
2PUV	GLY	B	371.0	76.883	76.883	0.0	FRs
2PUV	ARG	B	372.0	11.786	2.458	9.328	EFR
2PUV	ILE	B	373.0	11.769	11.769	0.0	FRs
2PUV	ASP	B	374.0	39.03	39.03	0.0	FRs
2PUV	PHE	B	375.0	9.701	9.701	0.0	FRs
2PUV	GLU	B	376.0	116.628	116.628	0.0	FRs
2PUV	ASN	B	377.0	103.962	103.962	0.0	FRs
2PUV	CYS	B	378.0	6.73	6.73	0.0	FRs
2PUV	VAL	B	379.0	65.098	65.098	0.0	FRs
2PUV	VAL	B	380.0	0.204	0.204	0.0	FRs
2PUV	THR	B	381.0	36.694	36.694	0.0	FRs
2PUV	LEU	B	382.0	0.0	0.0	0.0	FRs
2PUV	GLY	B	383.0	23.475	20.061	3.414000000000001	EFR
2PUV	GLY	B	384.0	34.761	4.813	29.948000000000004	EFR
2PUV	LEU	B	385.0	0.0	0.0	0.0	FRs
2PUV	LYS	B	386.0	111.8	111.8	0.0	FRs
2PUV	SER	B	387.0	103.122	103.122	0.0	FRs
2PUV	TRP	B	388.0	69.529	69.529	0.0	FRs
2PUV	LEU	B	389.0	8.74	8.74	0.0	FRs
2PUV	SER	B	390.0	65.394	65.394	0.0	FRs
2PUV	THR	B	391.0	17.4	17.4	0.0	FRs
2PUV	ILE	B	392.0	0.0	0.0	0.0	FRs
2PUV	ARG	B	393.0	67.192	67.192	0.0	FRs
2PUV	ARG	B	394.0	19.194	19.194	0.0	FRs
2PUV	CYS	B	395.0	7.246	7.246	0.0	FRs
2PUV	ARG	B	396.0	47.977	47.977	0.0	FRs
2PUV	ARG	B	397.0	0.0	0.0	0.0	FRs
2PUV	ILE	B	398.0	0.0	0.0	0.0	FRs
2PUV	ILE	B	399.0	0.0	0.0	0.0	FRs
2PUV	MET	B	400.0	0.0	0.0	0.0	FRs
2PUV	ILE	B	401.0	0.0	0.0	0.0	FRs
2PUV	ALA	B	402.0	0.0	0.0	0.0	FRs
2PUV	CYS	B	403.0	13.916	13.916	0.0	FRs
2PUV	GLY	B	404.0	15.37	15.37	0.0	FRs
2PUV	THR	B	405.0	7.009	7.009	0.0	FRs
2PUV	SER	B	406.0	1.307	1.307	0.0	FRs
2PUV	TYR	B	407.0	25.799	25.799	0.0	FRs
2PUV	HIS	B	408.0	0.0	0.0	0.0	FRs
2PUV	SER	B	409.0	0.0	0.0	0.0	FRs
2PUV	CYS	B	410.0	0.0	0.0	0.0	FRs
2PUV	LEU	B	411.0	5.425	5.425	0.0	FRs
2PUV	ALA	B	412.0	0.0	0.0	0.0	FRs
2PUV	THR	B	413.0	0.0	0.0	0.0	FRs
2PUV	ARG	B	414.0	0.0	0.0	0.0	FRs
2PUV	SER	B	415.0	1.642	1.642	0.0	FRs
2PUV	ILE	B	416.0	0.0	0.0	0.0	FRs
2PUV	PHE	B	417.0	0.251	0.251	0.0	FRs
2PUV	GLU	B	418.0	0.0	0.0	0.0	FRs
2PUV	GLU	B	419.0	19.626	19.626	0.0	FRs
2PUV	LEU	B	420.0	2.453	2.453	0.0	FRs
2PUV	THR	B	421.0	20.693	20.693	0.0	FRs
2PUV	GLU	B	422.0	32.302	32.302	0.0	FRs
2PUV	ILE	B	423.0	12.658	12.658	0.0	FRs
2PUV	PRO	B	424.0	0.0	0.0	0.0	FRs
2PUV	VAL	B	425.0	0.0	0.0	0.0	FRs
2PUV	SER	B	426.0	0.0	0.0	0.0	FRs
2PUV	VAL	B	427.0	0.0	0.0	0.0	FRs
2PUV	GLU	B	428.0	0.0	0.0	0.0	FRs
2PUV	LEU	B	429.0	16.877	16.877	0.0	FRs
2PUV	ALA	B	430.0	0.0	0.0	0.0	FRs
2PUV	SER	B	431.0	0.0	0.0	0.0	FRs
2PUV	ASP	B	432.0	7.617	7.617	0.0	FRs
2PUV	PHE	B	433.0	0.0	0.0	0.0	FRs
2PUV	LEU	B	434.0	24.453	24.453	0.0	FRs
2PUV	ASP	B	435.0	0.818	0.818	0.0	FRs
2PUV	ARG	B	436.0	0.0	0.0	0.0	FRs
2PUV	ARG	B	437.0	68.351	68.351	0.0	FRs
2PUV	SER	B	438.0	0.0	0.0	0.0	FRs
2PUV	PRO	B	439.0	0.904	0.904	0.0	FRs
2PUV	VAL	B	440.0	0.0	0.0	0.0	FRs
2PUV	PHE	B	441.0	11.156	11.156	0.0	FRs
2PUV	ARG	B	442.0	31.783	31.783	0.0	FRs
2PUV	ASP	B	443.0	0.99	0.99	0.0	FRs
2PUV	ASP	B	444.0	0.613	0.613	0.0	FRs
2PUV	THR	B	445.0	1.173	1.173	0.0	FRs
2PUV	CYS	B	446.0	0.0	0.0	0.0	FRs
2PUV	VAL	B	447.0	0.0	0.0	0.0	FRs
2PUV	PHE	B	448.0	0.0	0.0	0.0	FRs
2PUV	VAL	B	449.0	0.0	0.0	0.0	FRs
2PUV	SER	B	450.0	1.005	1.005	0.0	FRs
2PUV	GLN	B	451.0	6.314	6.314	0.0	FRs
2PUV	SER	B	452.0	12.14	12.14	0.0	FRs
2PUV	GLY	B	453.0	0.0	0.0	0.0	FRs
2PUV	GLU	B	454.0	64.152	64.152	0.0	FRs
2PUV	THR	B	455.0	14.035	14.035	0.0	FRs
2PUV	ALA	B	456.0	51.837	51.837	0.0	FRs
2PUV	ASP	B	457.0	8.441	8.441	0.0	FRs
2PUV	SER	B	458.0	0.0	0.0	0.0	FRs
2PUV	ILE	B	459.0	28.028	28.028	0.0	FRs
2PUV	LEU	B	460.0	78.66	78.66	0.0	FRs
2PUV	ALA	B	461.0	0.0	0.0	0.0	FRs
2PUV	LEU	B	462.0	0.0	0.0	0.0	FRs
2PUV	GLN	B	463.0	45.099	45.099	0.0	FRs
2PUV	TYR	B	464.0	16.383	16.383	0.0	FRs
2PUV	CYS	B	465.0	0.0	0.0	0.0	FRs
2PUV	LEU	B	466.0	19.976	19.976	0.0	FRs
2PUV	GLU	B	467.0	128.023	128.023	0.0	FRs
2PUV	ARG	B	468.0	76.008	76.008	0.0	FRs
2PUV	GLY	B	469.0	21.398	21.398	0.0	FRs
2PUV	ALA	B	470.0	0.0	0.0	0.0	FRs
2PUV	LEU	B	471.0	1.507	1.507	0.0	FRs
2PUV	THR	B	472.0	0.0	0.0	0.0	FRs
2PUV	VAL	B	473.0	0.0	0.0	0.0	FRs
2PUV	GLY	B	474.0	1.155	0.0	1.155	EFR
2PUV	ILE	B	475.0	0.0	0.0	0.0	FRs
2PUV	VAL	B	476.0	1.507	0.0	1.507	EFR
2PUV	ASN	B	477.0	0.0	0.0	0.0	FRs
2PUV	SER	B	478.0	14.814	14.814	0.0	FRs
2PUV	VAL	B	479.0	79.478	64.108	15.36999999999999	EFR
2PUV	GLY	B	480.0	25.519	25.519	0.0	FRs
2PUV	SER	B	481.0	1.206	1.206	0.0	FRs
2PUV	SER	B	482.0	14.647	14.647	0.0	FRs
2PUV	MET	B	483.0	0.0	0.0	0.0	FRs
2PUV	SER	B	484.0	9.485	0.0	9.485	EFR
2PUV	ARG	B	485.0	111.943	111.943	0.0	FRs
2PUV	GLN	B	486.0	29.128	29.128	0.0	FRs
2PUV	THR	B	487.0	2.4	1.022	1.378	EFR
2PUV	HIS	B	488.0	47.774	47.774	0.0	FRs
2PUV	CYS	B	489.0	5.221	0.0	5.221	EFR
2PUV	GLY	B	490.0	17.83	0.0	17.83	EFR
2PUV	VAL	B	491.0	3.067	0.0	3.067	EFR
2PUV	HIS	B	492.0	39.485	1.377	38.108	EFR
2PUV	ILE	B	493.0	0.0	0.0	0.0	FRs
2PUV	ASN	B	494.0	33.422	33.155	0.2669999999999959	EFR
2PUV	ALA	B	495.0	0.613	0.613	0.0	FRs
2PUV	GLY	B	496.0	17.327	17.327	0.0	FRs
2PUV	PRO	B	497.0	76.249	76.249	0.0	FRs
2PUV	GLU	B	498.0	13.49	13.49	0.0	FRs
2PUV	ILE	B	499.0	88.374	88.374	0.0	FRs
2PUV	GLY	B	500.0	3.884	3.884	0.0	FRs
2PUV	VAL	B	501.0	90.834	90.834	0.0	FRs
2PUV	ALA	B	502.0	1.206	1.206	0.0	FRs
2PUV	SER	B	503.0	2.106	2.106	0.0	FRs
2PUV	THR	B	504.0	0.0	0.0	0.0	FRs
2PUV	LYS	B	505.0	0.0	0.0	0.0	FRs
2PUV	ALA	B	506.0	0.0	0.0	0.0	FRs
2PUV	TYR	B	507.0	0.0	0.0	0.0	FRs
2PUV	THR	B	508.0	0.0	0.0	0.0	FRs
2PUV	SER	B	509.0	0.0	0.0	0.0	FRs
2PUV	GLN	B	510.0	0.0	0.0	0.0	FRs
2PUV	TYR	B	511.0	0.0	0.0	0.0	FRs
2PUV	ILE	B	512.0	0.0	0.0	0.0	FRs
2PUV	ALA	B	513.0	0.0	0.0	0.0	FRs
2PUV	LEU	B	514.0	0.0	0.0	0.0	FRs
2PUV	VAL	B	515.0	0.0	0.0	0.0	FRs
2PUV	MET	B	516.0	0.0	0.0	0.0	FRs
2PUV	PHE	B	517.0	0.0	0.0	0.0	FRs
2PUV	ALA	B	518.0	0.0	0.0	0.0	FRs
2PUV	LEU	B	519.0	0.0	0.0	0.0	FRs
2PUV	SER	B	520.0	0.0	0.0	0.0	FRs
2PUV	LEU	B	521.0	3.475	3.475	0.0	FRs
2PUV	SER	B	522.0	3.315	3.315	0.0	FRs
2PUV	ASN	B	523.0	29.43	29.43	0.0	FRs
2PUV	ASP	B	524.0	12.029	12.029	0.0	FRs
2PUV	SER	B	525.0	5.123	5.123	0.0	FRs
2PUV	ILE	B	526.0	52.041	52.041	0.0	FRs
2PUV	SER	B	527.0	51.26	51.26	0.0	FRs
2PUV	ARG	B	528.0	22.497	22.497	0.0	FRs
2PUV	LYS	B	529.0	61.783	61.783	0.0	FRs
2PUV	GLY	B	530.0	24.255	24.255	0.0	FRs
2PUV	ARG	B	531.0	9.071	9.071	0.0	FRs
2PUV	HIS	B	532.0	0.219	0.219	0.0	FRs
2PUV	GLU	B	533.0	65.146	65.146	0.0	FRs
2PUV	GLU	B	534.0	45.185	45.185	0.0	FRs
2PUV	ILE	B	535.0	0.0	0.0	0.0	FRs
2PUV	ILE	B	536.0	0.0	0.0	0.0	FRs
2PUV	LYS	B	537.0	81.674	81.674	0.0	FRs
2PUV	GLY	B	538.0	0.0	0.0	0.0	FRs
2PUV	LEU	B	539.0	0.0	0.0	0.0	FRs
2PUV	GLN	B	540.0	22.514	22.514	0.0	FRs
2PUV	LYS	B	541.0	91.92	91.92	0.0	FRs
2PUV	ILE	B	542.0	0.0	0.0	0.0	FRs
2PUV	PRO	B	543.0	5.675	5.675	0.0	FRs
2PUV	GLU	B	544.0	71.331	71.331	0.0	FRs
2PUV	GLN	B	545.0	8.62	8.62	0.0	FRs
2PUV	ILE	B	546.0	0.0	0.0	0.0	FRs
2PUV	LYS	B	547.0	116.633	116.633	0.0	FRs
2PUV	GLN	B	548.0	50.306	50.306	0.0	FRs
2PUV	VAL	B	549.0	0.0	0.0	0.0	FRs
2PUV	LEU	B	550.0	0.0	0.0	0.0	FRs
2PUV	LYS	B	551.0	152.464	152.464	0.0	FRs
2PUV	LEU	B	552.0	16.877	16.877	0.0	FRs
2PUV	GLU	B	553.0	14.69	14.69	0.0	FRs
2PUV	ASN	B	554.0	91.981	91.981	0.0	FRs
2PUV	LYS	B	555.0	81.475	81.475	0.0	FRs
2PUV	ILE	B	556.0	0.0	0.0	0.0	FRs
2PUV	LYS	B	557.0	62.385	62.385	0.0	FRs
2PUV	ASP	B	558.0	88.377	88.377	0.0	FRs
2PUV	LEU	B	559.0	21.398	21.398	0.0	FRs
2PUV	CYS	B	560.0	0.0	0.0	0.0	FRs
2PUV	ASN	B	561.0	92.697	92.697	0.0	FRs
2PUV	SER	B	562.0	37.141	37.141	0.0	FRs
2PUV	SER	B	563.0	94.168	94.168	0.0	FRs
2PUV	LEU	B	564.0	10.345	10.345	0.0	FRs
2PUV	ASN	B	565.0	25.999	25.999	0.0	FRs
2PUV	ASP	B	566.0	118.181	118.181	0.0	FRs
2PUV	GLN	B	567.0	54.464	54.464	0.0	FRs
2PUV	LYS	B	568.0	164.217	164.217	0.0	FRs
2PUV	SER	B	569.0	12.795	12.795	0.0	FRs
2PUV	LEU	B	570.0	0.0	0.0	0.0	FRs
2PUV	LEU	B	571.0	3.315	3.315	0.0	FRs
2PUV	LEU	B	572.0	0.0	0.0	0.0	FRs
2PUV	LEU	B	573.0	0.0	0.0	0.0	FRs
2PUV	GLY	B	574.0	0.0	0.0	0.0	FRs
2PUV	ARG	B	575.0	0.0	0.0	0.0	FRs
2PUV	GLY	B	576.0	0.0	0.0	0.0	FRs
2PUV	TYR	B	577.0	7.355	7.355	0.0	FRs
2PUV	GLN	B	578.0	0.0	0.0	0.0	FRs
2PUV	PHE	B	579.0	13.824	13.824	0.0	FRs
2PUV	ALA	B	580.0	0.0	0.0	0.0	FRs
2PUV	THR	B	581.0	0.0	0.0	0.0	FRs
2PUV	ALA	B	582.0	0.0	0.0	0.0	FRs
2PUV	LEU	B	583.0	6.028	6.028	0.0	FRs
2PUV	GLU	B	584.0	0.0	0.0	0.0	FRs
2PUV	GLY	B	585.0	0.0	0.0	0.0	FRs
2PUV	ALA	B	586.0	0.0	0.0	0.0	FRs
2PUV	LEU	B	587.0	0.301	0.301	0.0	FRs
2PUV	LYS	B	588.0	0.0	0.0	0.0	FRs
2PUV	ILE	B	589.0	0.0	0.0	0.0	FRs
2PUV	LYS	B	590.0	28.501	28.501	0.0	FRs
2PUV	GLU	B	591.0	66.486	66.486	0.0	FRs
2PUV	ILE	B	592.0	2.11	2.11	0.0	FRs
2PUV	SER	B	593.0	0.0	0.0	0.0	FRs
2PUV	TYR	B	594.0	149.45	149.45	0.0	FRs
2PUV	MET	B	595.0	5.933	5.933	0.0	FRs
2PUV	HIS	B	596.0	53.388	53.388	0.0	FRs
2PUV	SER	B	597.0	0.0	0.0	0.0	FRs
2PUV	GLU	B	598.0	3.07	3.07	0.0	FRs
2PUV	GLY	B	599.0	0.204	0.204	0.0	FRs
2PUV	VAL	B	600.0	4.219	4.219	0.0	FRs
2PUV	LEU	B	601.0	6.63	6.63	0.0	FRs
2PUV	ALA	B	602.0	0.0	0.0	0.0	FRs
2PUV	GLY	B	603.0	0.204	0.204	0.0	FRs
2PUV	GLU	B	604.0	20.136	20.136	0.0	FRs
2PUV	LEU	B	605.0	22.011	22.011	0.0	FRs
2PUV	LYS	B	606.0	150.091	150.091	0.0	FRs
2PUV	HIS	B	607.0	128.251	128.251	0.0	FRs
2PUV	GLY	B	608.0	1.206	1.206	0.0	FRs
2PUV	ILE	B	609.0	4.822	4.822	0.0	FRs
2PUV	LEU	B	610.0	1.206	1.206	0.0	FRs
2PUV	ALA	B	611.0	29.12	29.12	0.0	FRs
2PUV	LEU	B	612.0	40.29	40.29	0.0	FRs
2PUV	VAL	B	613.0	8.653	8.653	0.0	FRs
2PUV	ASP	B	614.0	80.781	80.781	0.0	FRs
2PUV	GLU	B	615.0	61.41	61.41	0.0	FRs
2PUV	ASP	B	616.0	65.232	65.232	0.0	FRs
2PUV	LEU	B	617.0	25.014	25.014	0.0	FRs
2PUV	PRO	B	618.0	9.041	9.041	0.0	FRs
2PUV	ILE	B	619.0	0.0	0.0	0.0	FRs
2PUV	ILE	B	620.0	0.0	0.0	0.0	FRs
2PUV	ALA	B	621.0	0.0	0.0	0.0	FRs
2PUV	PHE	B	622.0	0.0	0.0	0.0	FRs
2PUV	ALA	B	623.0	0.0	0.0	0.0	FRs
2PUV	THR	B	624.0	0.0	0.0	0.0	FRs
2PUV	ARG	B	625.0	85.788	85.788	0.0	FRs
2PUV	ASP	B	626.0	3.521	3.521	0.0	FRs
2PUV	SER	B	627.0	0.301	0.301	0.0	FRs
2PUV	LEU	B	628.0	52.081	52.081	0.0	FRs
2PUV	PHE	B	629.0	29.478	29.478	0.0	FRs
2PUV	PRO	B	630.0	86.143	86.143	0.0	FRs
2PUV	LYS	B	631.0	32.247	32.247	0.0	FRs
2PUV	VAL	B	632.0	0.0	0.0	0.0	FRs
2PUV	MET	B	633.0	39.953	39.953	0.0	FRs
2PUV	SER	B	634.0	23.88	23.88	0.0	FRs
2PUV	ALA	B	635.0	0.301	0.301	0.0	FRs
2PUV	ILE	B	636.0	0.0	0.0	0.0	FRs
2PUV	GLU	B	637.0	69.857	69.857	0.0	FRs
2PUV	GLN	B	638.0	32.704	32.704	0.0	FRs
2PUV	VAL	B	639.0	0.0	0.0	0.0	FRs
2PUV	THR	B	640.0	8.993	8.993	0.0	FRs
2PUV	ALA	B	641.0	78.44	78.44	0.0	FRs
2PUV	ARG	B	642.0	86.717	86.717	0.0	FRs
2PUV	ASP	B	643.0	74.314	74.314	0.0	FRs
2PUV	GLY	B	644.0	0.0	0.0	0.0	FRs
2PUV	ARG	B	645.0	123.539	123.539	0.0	FRs
2PUV	PRO	B	646.0	0.0	0.0	0.0	FRs
2PUV	ILE	B	647.0	4.822	4.822	0.0	FRs
2PUV	VAL	B	648.0	0.603	0.603	0.0	FRs
2PUV	ILE	B	649.0	0.0	0.0	0.0	FRs
2PUV	CYS	B	650.0	0.275	0.275	0.0	FRs
2PUV	ASN	B	651.0	0.0	0.0	0.0	FRs
2PUV	GLU	B	652.0	60.413	60.413	0.0	FRs
2PUV	GLY	B	653.0	54.792	54.792	0.0	FRs
2PUV	ASP	B	654.0	8.388	8.388	0.0	FRs
2PUV	ALA	B	655.0	76.619	76.619	0.0	FRs
2PUV	ILE	B	656.0	13.079	13.079	0.0	FRs
2PUV	ILE	B	657.0	1.513	1.513	0.0	FRs
2PUV	SER	B	658.0	47.053	47.053	0.0	FRs
2PUV	ASN	B	659.0	95.758	95.758	0.0	FRs
2PUV	ASP	B	660.0	122.818	122.818	0.0	FRs
2PUV	LYS	B	661.0	76.249	76.249	0.0	FRs
2PUV	VAL	B	662.0	57.262	57.262	0.0	FRs
2PUV	HIS	B	663.0	7.154	7.154	0.0	FRs
2PUV	THR	B	664.0	25.765	25.765	0.0	FRs
2PUV	THR	B	665.0	12.498	12.498	0.0	FRs
2PUV	LEU	B	666.0	0.0	0.0	0.0	FRs
2PUV	GLU	B	667.0	49.164	49.164	0.0	FRs
2PUV	VAL	B	668.0	0.0	0.0	0.0	FRs
2PUV	PRO	B	669.0	0.0	0.0	0.0	FRs
2PUV	GLU	B	670.0	48.083	48.083	0.0	FRs
2PUV	THR	B	671.0	11.43	11.43	0.0	FRs
2PUV	VAL	B	672.0	10.697	10.697	0.0	FRs
2PUV	ASP	B	673.0	2.631	2.631	0.0	FRs
2PUV	CYS	B	674.0	0.0	0.0	0.0	FRs
2PUV	LEU	B	675.0	0.0	0.0	0.0	FRs
2PUV	GLN	B	676.0	0.0	0.0	0.0	FRs
2PUV	GLY	B	677.0	0.0	0.0	0.0	FRs
2PUV	LEU	B	678.0	0.0	0.0	0.0	FRs
2PUV	LEU	B	679.0	0.0	0.0	0.0	FRs
2PUV	ASN	B	680.0	0.0	0.0	0.0	FRs
2PUV	VAL	B	681.0	0.0	0.0	0.0	FRs
2PUV	ILE	B	682.0	0.0	0.0	0.0	FRs
2PUV	PRO	B	683.0	0.0	0.0	0.0	FRs
2PUV	LEU	B	684.0	0.0	0.0	0.0	FRs
2PUV	GLN	B	685.0	0.0	0.0	0.0	FRs
2PUV	LEU	B	686.0	0.0	0.0	0.0	FRs
2PUV	ILE	B	687.0	0.0	0.0	0.0	FRs
2PUV	SER	B	688.0	0.0	0.0	0.0	FRs
2PUV	TYR	B	689.0	0.0	0.0	0.0	FRs
2PUV	TRP	B	690.0	11.015	11.015	0.0	FRs
2PUV	LEU	B	691.0	0.0	0.0	0.0	FRs
2PUV	ALA	B	692.0	0.0	0.0	0.0	FRs
2PUV	VAL	B	693.0	42.426	42.426	0.0	FRs
2PUV	ASN	B	694.0	51.232	51.232	0.0	FRs
2PUV	ARG	B	695.0	82.034	82.034	0.0	FRs
2PUV	GLY	B	696.0	68.584	68.584	0.0	FRs
2PUV	ILE	B	697.0	44.053	44.053	0.0	FRs
2PUV	ASP	B	698.0	102.34	102.34	0.0	FRs
2PUV	VAL	B	699.0	1.507	1.507	0.0	FRs
2PUV	ASP	B	700.0	58.84	58.84	0.0	FRs
2PUV	PRO	C	349.0	168.792	168.792	0.0	FRs
2PUV	TYR	C	350.0	79.494	79.494	0.0	FRs
2PUV	LYS	C	351.0	136.65	136.65	0.0	FRs
2PUV	HIS	C	352.0	36.3	36.3	0.0	FRs
2PUV	PHE	C	353.0	96.866	96.866	0.0	FRs
2PUV	MET	C	354.0	0.0	0.0	0.0	FRs
2PUV	GLN	C	355.0	16.802	16.802	0.0	FRs
2PUV	LYS	C	356.0	74.742	74.742	0.0	FRs
2PUV	GLU	C	357.0	0.0	0.0	0.0	FRs
2PUV	ILE	C	358.0	0.0	0.0	0.0	FRs
2PUV	PHE	C	359.0	39.217	39.217	0.0	FRs
2PUV	GLU	C	360.0	13.51	13.51	0.0	FRs
2PUV	GLN	C	361.0	0.0	0.0	0.0	FRs
2PUV	PRO	C	362.0	14.477	14.477	0.0	FRs
2PUV	ASP	C	363.0	88.132	88.132	0.0	FRs
2PUV	SER	C	364.0	0.0	0.0	0.0	FRs
2PUV	ALA	C	365.0	0.0	0.0	0.0	FRs
2PUV	PHE	C	366.0	77.422	77.422	0.0	FRs
2PUV	ASN	C	367.0	42.163	42.163	0.0	FRs
2PUV	THR	C	368.0	0.0	0.0	0.0	FRs
2PUV	MET	C	369.0	1.022	1.022	0.0	FRs
2PUV	ARG	C	370.0	155.492	155.492	0.0	FRs
2PUV	GLY	C	371.0	62.986	62.986	0.0	FRs
2PUV	ARG	C	372.0	9.561	0.752	8.809	EFR
2PUV	ILE	C	373.0	12.178	12.178	0.0	FRs
2PUV	ASP	C	374.0	42.308	42.308	0.0	FRs
2PUV	PHE	C	375.0	9.176	9.176	0.0	FRs
2PUV	GLU	C	376.0	120.906	120.906	0.0	FRs
2PUV	ASN	C	377.0	113.364	113.364	0.0	FRs
2PUV	CYS	C	378.0	4.706	4.706	0.0	FRs
2PUV	VAL	C	379.0	58.166	58.166	0.0	FRs
2PUV	VAL	C	380.0	0.204	0.204	0.0	FRs
2PUV	THR	C	381.0	25.059	25.059	0.0	FRs
2PUV	LEU	C	382.0	0.0	0.0	0.0	FRs
2PUV	GLY	C	383.0	8.349	7.445	0.904	EFR
2PUV	GLY	C	384.0	12.302	0.251	12.051	EFR
2PUV	LEU	C	385.0	0.0	0.0	0.0	FRs
2PUV	LYS	C	386.0	93.261	93.261	0.0	FRs
2PUV	SER	C	387.0	90.795	90.795	0.0	FRs
2PUV	TRP	C	388.0	51.309	51.309	0.0	FRs
2PUV	LEU	C	389.0	5.123	5.123	0.0	FRs
2PUV	SER	C	390.0	40.188	40.188	0.0	FRs
2PUV	THR	C	391.0	19.851	19.851	0.0	FRs
2PUV	ILE	C	392.0	0.0	0.0	0.0	FRs
2PUV	ARG	C	393.0	51.803	51.803	0.0	FRs
2PUV	ARG	C	394.0	28.025	28.025	0.0	FRs
2PUV	CYS	C	395.0	5.411	5.411	0.0	FRs
2PUV	ARG	C	396.0	36.319	36.319	0.0	FRs
2PUV	ARG	C	397.0	0.0	0.0	0.0	FRs
2PUV	ILE	C	398.0	0.0	0.0	0.0	FRs
2PUV	ILE	C	399.0	0.0	0.0	0.0	FRs
2PUV	MET	C	400.0	0.0	0.0	0.0	FRs
2PUV	ILE	C	401.0	0.0	0.0	0.0	FRs
2PUV	ALA	C	402.0	0.0	0.0	0.0	FRs
2PUV	CYS	C	403.0	16.707	16.707	0.0	FRs
2PUV	GLY	C	404.0	16.877	16.877	0.0	FRs
2PUV	THR	C	405.0	4.668	4.668	0.0	FRs
2PUV	SER	C	406.0	1.642	1.642	0.0	FRs
2PUV	TYR	C	407.0	6.84	6.84	0.0	FRs
2PUV	HIS	C	408.0	0.0	0.0	0.0	FRs
2PUV	SER	C	409.0	0.0	0.0	0.0	FRs
2PUV	CYS	C	410.0	0.0	0.0	0.0	FRs
2PUV	LEU	C	411.0	3.315	3.315	0.0	FRs
2PUV	ALA	C	412.0	0.0	0.0	0.0	FRs
2PUV	THR	C	413.0	0.0	0.0	0.0	FRs
2PUV	ARG	C	414.0	0.0	0.0	0.0	FRs
2PUV	SER	C	415.0	1.877	1.877	0.0	FRs
2PUV	ILE	C	416.0	0.0	0.0	0.0	FRs
2PUV	PHE	C	417.0	0.0	0.0	0.0	FRs
2PUV	GLU	C	418.0	0.0	0.0	0.0	FRs
2PUV	GLU	C	419.0	20.742	20.742	0.0	FRs
2PUV	LEU	C	420.0	3.066	3.066	0.0	FRs
2PUV	THR	C	421.0	22.017	22.017	0.0	FRs
2PUV	GLU	C	422.0	30.357	30.357	0.0	FRs
2PUV	ILE	C	423.0	8.74	8.74	0.0	FRs
2PUV	PRO	C	424.0	0.0	0.0	0.0	FRs
2PUV	VAL	C	425.0	0.0	0.0	0.0	FRs
2PUV	SER	C	426.0	0.0	0.0	0.0	FRs
2PUV	VAL	C	427.0	0.0	0.0	0.0	FRs
2PUV	GLU	C	428.0	0.0	0.0	0.0	FRs
2PUV	LEU	C	429.0	14.165	14.165	0.0	FRs
2PUV	ALA	C	430.0	0.0	0.0	0.0	FRs
2PUV	SER	C	431.0	0.301	0.301	0.0	FRs
2PUV	ASP	C	432.0	0.603	0.603	0.0	FRs
2PUV	PHE	C	433.0	0.0	0.0	0.0	FRs
2PUV	LEU	C	434.0	25.389	25.389	0.0	FRs
2PUV	ASP	C	435.0	0.439	0.439	0.0	FRs
2PUV	ARG	C	436.0	1.886	1.886	0.0	FRs
2PUV	ARG	C	437.0	122.835	122.835	0.0	FRs
2PUV	SER	C	438.0	0.0	0.0	0.0	FRs
2PUV	PRO	C	439.0	0.301	0.301	0.0	FRs
2PUV	VAL	C	440.0	0.0	0.0	0.0	FRs
2PUV	PHE	C	441.0	16.689	16.689	0.0	FRs
2PUV	ARG	C	442.0	32.556	32.556	0.0	FRs
2PUV	ASP	C	443.0	1.429	1.429	0.0	FRs
2PUV	ASP	C	444.0	0.409	0.409	0.0	FRs
2PUV	THR	C	445.0	0.939	0.939	0.0	FRs
2PUV	CYS	C	446.0	0.0	0.0	0.0	FRs
2PUV	VAL	C	447.0	0.0	0.0	0.0	FRs
2PUV	PHE	C	448.0	0.0	0.0	0.0	FRs
2PUV	VAL	C	449.0	0.0	0.0	0.0	FRs
2PUV	SER	C	450.0	1.005	1.005	0.0	FRs
2PUV	GLN	C	451.0	9.07	9.07	0.0	FRs
2PUV	SER	C	452.0	23.661	23.661	0.0	FRs
2PUV	GLY	C	453.0	0.0	0.0	0.0	FRs
2PUV	GLU	C	454.0	59.522	59.522	0.0	FRs
2PUV	THR	C	455.0	34.772	34.772	0.0	FRs
2PUV	ALA	C	456.0	49.426	49.426	0.0	FRs
2PUV	ASP	C	457.0	7.016	7.016	0.0	FRs
2PUV	SER	C	458.0	0.0	0.0	0.0	FRs
2PUV	ILE	C	459.0	28.028	28.028	0.0	FRs
2PUV	LEU	C	460.0	91.619	91.619	0.0	FRs
2PUV	ALA	C	461.0	0.0	0.0	0.0	FRs
2PUV	LEU	C	462.0	0.0	0.0	0.0	FRs
2PUV	GLN	C	463.0	61.005	61.005	0.0	FRs
2PUV	TYR	C	464.0	10.221	10.221	0.0	FRs
2PUV	CYS	C	465.0	0.0	0.0	0.0	FRs
2PUV	LEU	C	466.0	27.868	27.868	0.0	FRs
2PUV	GLU	C	467.0	149.427	149.427	0.0	FRs
2PUV	ARG	C	468.0	46.771	46.771	0.0	FRs
2PUV	GLY	C	469.0	22.001	22.001	0.0	FRs
2PUV	ALA	C	470.0	0.0	0.0	0.0	FRs
2PUV	LEU	C	471.0	1.206	1.206	0.0	FRs
2PUV	THR	C	472.0	0.0	0.0	0.0	FRs
2PUV	VAL	C	473.0	0.0	0.0	0.0	FRs
2PUV	GLY	C	474.0	2.008	0.0	2.008	EFR
2PUV	ILE	C	475.0	0.0	0.0	0.0	FRs
2PUV	VAL	C	476.0	0.904	0.0	0.904	EFR
2PUV	ASN	C	477.0	0.0	0.0	0.0	FRs
2PUV	SER	C	478.0	19.159	19.159	0.0	FRs
2PUV	VAL	C	479.0	78.4	71.769	6.631	EFR
2PUV	GLY	C	480.0	30.791	30.791	0.0	FRs
2PUV	SER	C	481.0	2.11	2.11	0.0	FRs
2PUV	SER	C	482.0	1.408	1.408	0.0	FRs
2PUV	MET	C	483.0	0.0	0.0	0.0	FRs
2PUV	SER	C	484.0	9.274	0.0	9.274	EFR
2PUV	ARG	C	485.0	119.613	119.613	0.0	FRs
2PUV	GLN	C	486.0	24.081	24.081	0.0	FRs
2PUV	THR	C	487.0	3.278	1.431	1.847	EFR
2PUV	HIS	C	488.0	50.185	50.185	0.0	FRs
2PUV	CYS	C	489.0	5.523	0.0	5.523	EFR
2PUV	GLY	C	490.0	17.835	0.0	17.835	EFR
2PUV	VAL	C	491.0	2.055	0.0	2.055	EFR
2PUV	HIS	C	492.0	32.162	0.0	32.162	EFR
2PUV	ILE	C	493.0	0.0	0.0	0.0	FRs
2PUV	ASN	C	494.0	27.938	27.671	0.2669999999999994	EFR
2PUV	ALA	C	495.0	0.0	0.0	0.0	FRs
2PUV	GLY	C	496.0	16.725	16.725	0.0	FRs
2PUV	PRO	C	497.0	78.961	78.961	0.0	FRs
2PUV	GLU	C	498.0	12.672	12.672	0.0	FRs
2PUV	ILE	C	499.0	85.017	85.017	0.0	FRs
2PUV	GLY	C	500.0	2.862	2.862	0.0	FRs
2PUV	VAL	C	501.0	98.835	98.835	0.0	FRs
2PUV	ALA	C	502.0	0.904	0.904	0.0	FRs
2PUV	SER	C	503.0	2.709	2.709	0.0	FRs
2PUV	THR	C	504.0	0.0	0.0	0.0	FRs
2PUV	LYS	C	505.0	0.0	0.0	0.0	FRs
2PUV	ALA	C	506.0	0.0	0.0	0.0	FRs
2PUV	TYR	C	507.0	0.0	0.0	0.0	FRs
2PUV	THR	C	508.0	0.0	0.0	0.0	FRs
2PUV	SER	C	509.0	0.0	0.0	0.0	FRs
2PUV	GLN	C	510.0	0.0	0.0	0.0	FRs
2PUV	TYR	C	511.0	0.0	0.0	0.0	FRs
2PUV	ILE	C	512.0	0.0	0.0	0.0	FRs
2PUV	ALA	C	513.0	0.0	0.0	0.0	FRs
2PUV	LEU	C	514.0	0.0	0.0	0.0	FRs
2PUV	VAL	C	515.0	0.0	0.0	0.0	FRs
2PUV	MET	C	516.0	0.0	0.0	0.0	FRs
2PUV	PHE	C	517.0	0.0	0.0	0.0	FRs
2PUV	ALA	C	518.0	0.0	0.0	0.0	FRs
2PUV	LEU	C	519.0	0.0	0.0	0.0	FRs
2PUV	SER	C	520.0	0.0	0.0	0.0	FRs
2PUV	LEU	C	521.0	3.679	3.679	0.0	FRs
2PUV	SER	C	522.0	3.617	3.617	0.0	FRs
2PUV	ASN	C	523.0	25.715	25.715	0.0	FRs
2PUV	ASP	C	524.0	12.741	12.741	0.0	FRs
2PUV	SER	C	525.0	6.329	6.329	0.0	FRs
2PUV	ILE	C	526.0	59.434	59.434	0.0	FRs
2PUV	SER	C	527.0	50.522	50.522	0.0	FRs
2PUV	ARG	C	528.0	15.557	15.557	0.0	FRs
2PUV	LYS	C	529.0	65.399	65.399	0.0	FRs
2PUV	GLY	C	530.0	34.195	34.195	0.0	FRs
2PUV	ARG	C	531.0	5.216	5.216	0.0	FRs
2PUV	HIS	C	532.0	0.0	0.0	0.0	FRs
2PUV	GLU	C	533.0	63.524	63.524	0.0	FRs
2PUV	GLU	C	534.0	42.198	42.198	0.0	FRs
2PUV	ILE	C	535.0	0.0	0.0	0.0	FRs
2PUV	ILE	C	536.0	0.0	0.0	0.0	FRs
2PUV	LYS	C	537.0	72.029	72.029	0.0	FRs
2PUV	GLY	C	538.0	0.0	0.0	0.0	FRs
2PUV	LEU	C	539.0	0.0	0.0	0.0	FRs
2PUV	GLN	C	540.0	38.426	38.426	0.0	FRs
2PUV	LYS	C	541.0	78.057	78.057	0.0	FRs
2PUV	ILE	C	542.0	0.0	0.0	0.0	FRs
2PUV	PRO	C	543.0	5.726	5.726	0.0	FRs
2PUV	GLU	C	544.0	56.925	56.925	0.0	FRs
2PUV	GLN	C	545.0	2.712	2.712	0.0	FRs
2PUV	ILE	C	546.0	0.0	0.0	0.0	FRs
2PUV	LYS	C	547.0	89.509	89.509	0.0	FRs
2PUV	GLN	C	548.0	39.307	39.307	0.0	FRs
2PUV	VAL	C	549.0	0.0	0.0	0.0	FRs
2PUV	LEU	C	550.0	3.014	3.014	0.0	FRs
2PUV	LYS	C	551.0	102.737	102.737	0.0	FRs
2PUV	LEU	C	552.0	11.754	11.754	0.0	FRs
2PUV	GLU	C	553.0	15.786	15.786	0.0	FRs
2PUV	ASN	C	554.0	81.357	81.357	0.0	FRs
2PUV	LYS	C	555.0	61.686	61.686	0.0	FRs
2PUV	ILE	C	556.0	0.0	0.0	0.0	FRs
2PUV	LYS	C	557.0	72.029	72.029	0.0	FRs
2PUV	ASP	C	558.0	93.337	93.337	0.0	FRs
2PUV	LEU	C	559.0	9.041	9.041	0.0	FRs
2PUV	CYS	C	560.0	0.0	0.0	0.0	FRs
2PUV	ASN	C	561.0	90.158	90.158	0.0	FRs
2PUV	SER	C	562.0	90.838	90.838	0.0	FRs
2PUV	SER	C	563.0	48.498	48.498	0.0	FRs
2PUV	LEU	C	564.0	0.603	0.603	0.0	FRs
2PUV	ASN	C	565.0	35.083	35.083	0.0	FRs
2PUV	ASP	C	566.0	105.109	105.109	0.0	FRs
2PUV	GLN	C	567.0	27.669	27.669	0.0	FRs
2PUV	LYS	C	568.0	171.457	171.457	0.0	FRs
2PUV	SER	C	569.0	31.551	31.551	0.0	FRs
2PUV	LEU	C	570.0	0.0	0.0	0.0	FRs
2PUV	LEU	C	571.0	2.411	2.411	0.0	FRs
2PUV	LEU	C	572.0	0.0	0.0	0.0	FRs
2PUV	LEU	C	573.0	0.301	0.301	0.0	FRs
2PUV	GLY	C	574.0	0.0	0.0	0.0	FRs
2PUV	ARG	C	575.0	0.0	0.0	0.0	FRs
2PUV	GLY	C	576.0	0.0	0.0	0.0	FRs
2PUV	TYR	C	577.0	0.939	0.939	0.0	FRs
2PUV	GLN	C	578.0	0.0	0.0	0.0	FRs
2PUV	PHE	C	579.0	20.282	20.282	0.0	FRs
2PUV	ALA	C	580.0	0.0	0.0	0.0	FRs
2PUV	THR	C	581.0	0.0	0.0	0.0	FRs
2PUV	ALA	C	582.0	0.0	0.0	0.0	FRs
2PUV	LEU	C	583.0	0.301	0.301	0.0	FRs
2PUV	GLU	C	584.0	0.0	0.0	0.0	FRs
2PUV	GLY	C	585.0	0.0	0.0	0.0	FRs
2PUV	ALA	C	586.0	0.0	0.0	0.0	FRs
2PUV	LEU	C	587.0	1.808	1.808	0.0	FRs
2PUV	LYS	C	588.0	0.0	0.0	0.0	FRs
2PUV	ILE	C	589.0	0.0	0.0	0.0	FRs
2PUV	LYS	C	590.0	47.928	47.928	0.0	FRs
2PUV	GLU	C	591.0	57.493	57.493	0.0	FRs
2PUV	ILE	C	592.0	1.206	1.206	0.0	FRs
2PUV	SER	C	593.0	0.0	0.0	0.0	FRs
2PUV	TYR	C	594.0	151.32	151.32	0.0	FRs
2PUV	MET	C	595.0	10.413	10.413	0.0	FRs
2PUV	HIS	C	596.0	59.504	59.504	0.0	FRs
2PUV	SER	C	597.0	0.0	0.0	0.0	FRs
2PUV	GLU	C	598.0	2.497	2.497	0.0	FRs
2PUV	GLY	C	599.0	0.0	0.0	0.0	FRs
2PUV	VAL	C	600.0	2.712	2.712	0.0	FRs
2PUV	LEU	C	601.0	9.644	9.644	0.0	FRs
2PUV	ALA	C	602.0	0.0	0.0	0.0	FRs
2PUV	GLY	C	603.0	13.126	13.126	0.0	FRs
2PUV	GLU	C	604.0	19.942	19.942	0.0	FRs
2PUV	LEU	C	605.0	15.876	15.876	0.0	FRs
2PUV	LYS	C	606.0	167.318	167.318	0.0	FRs
2PUV	HIS	C	607.0	104.092	104.092	0.0	FRs
2PUV	GLY	C	608.0	1.354	1.354	0.0	FRs
2PUV	ILE	C	609.0	11.151	11.151	0.0	FRs
2PUV	LEU	C	610.0	0.0	0.0	0.0	FRs
2PUV	ALA	C	611.0	29.896	29.896	0.0	FRs
2PUV	LEU	C	612.0	42.64	42.64	0.0	FRs
2PUV	VAL	C	613.0	15.202	15.202	0.0	FRs
2PUV	ASP	C	614.0	85.023	85.023	0.0	FRs
2PUV	GLU	C	615.0	106.33	106.33	0.0	FRs
2PUV	ASP	C	616.0	81.486	81.486	0.0	FRs
2PUV	LEU	C	617.0	29.847	29.847	0.0	FRs
2PUV	PRO	C	618.0	5.123	5.123	0.0	FRs
2PUV	ILE	C	619.0	0.0	0.0	0.0	FRs
2PUV	ILE	C	620.0	0.0	0.0	0.0	FRs
2PUV	ALA	C	621.0	0.0	0.0	0.0	FRs
2PUV	PHE	C	622.0	0.0	0.0	0.0	FRs
2PUV	ALA	C	623.0	0.0	0.0	0.0	FRs
2PUV	THR	C	624.0	0.0	0.0	0.0	FRs
2PUV	ARG	C	625.0	123.165	123.165	0.0	FRs
2PUV	ASP	C	626.0	9.811	9.811	0.0	FRs
2PUV	SER	C	627.0	0.301	0.301	0.0	FRs
2PUV	LEU	C	628.0	63.672	63.672	0.0	FRs
2PUV	PHE	C	629.0	30.784	30.784	0.0	FRs
2PUV	PRO	C	630.0	94.883	94.883	0.0	FRs
2PUV	LYS	C	631.0	48.823	48.823	0.0	FRs
2PUV	VAL	C	632.0	0.0	0.0	0.0	FRs
2PUV	MET	C	633.0	46.963	46.963	0.0	FRs
2PUV	SER	C	634.0	49.362	49.362	0.0	FRs
2PUV	ALA	C	635.0	0.251	0.251	0.0	FRs
2PUV	ILE	C	636.0	0.0	0.0	0.0	FRs
2PUV	GLU	C	637.0	89.338	89.338	0.0	FRs
2PUV	GLN	C	638.0	40.289	40.289	0.0	FRs
2PUV	VAL	C	639.0	0.0	0.0	0.0	FRs
2PUV	THR	C	640.0	47.068	47.068	0.0	FRs
2PUV	ALA	C	641.0	83.084	83.084	0.0	FRs
2PUV	ARG	C	642.0	138.912	138.912	0.0	FRs
2PUV	ASP	C	643.0	93.942	93.942	0.0	FRs
2PUV	GLY	C	644.0	3.055	3.055	0.0	FRs
2PUV	ARG	C	645.0	176.457	176.457	0.0	FRs
2PUV	PRO	C	646.0	1.507	1.507	0.0	FRs
2PUV	ILE	C	647.0	5.726	5.726	0.0	FRs
2PUV	VAL	C	648.0	0.603	0.603	0.0	FRs
2PUV	ILE	C	649.0	0.0	0.0	0.0	FRs
2PUV	CYS	C	650.0	0.551	0.551	0.0	FRs
2PUV	ASN	C	651.0	0.0	0.0	0.0	FRs
2PUV	GLU	C	652.0	72.441	72.441	0.0	FRs
2PUV	GLY	C	653.0	59.318	59.318	0.0	FRs
2PUV	ASP	C	654.0	15.517	15.517	0.0	FRs
2PUV	ALA	C	655.0	91.798	91.798	0.0	FRs
2PUV	ILE	C	656.0	18.154	18.154	0.0	FRs
2PUV	ILE	C	657.0	30.386	30.386	0.0	FRs
2PUV	SER	C	658.0	158.336	158.336	0.0	FRs
2PUV	HIS	C	663.0	73.56	73.56	0.0	FRs
2PUV	THR	C	664.0	34.099	34.099	0.0	FRs
2PUV	THR	C	665.0	13.133	13.133	0.0	FRs
2PUV	LEU	C	666.0	0.0	0.0	0.0	FRs
2PUV	GLU	C	667.0	41.256	41.256	0.0	FRs
2PUV	VAL	C	668.0	0.0	0.0	0.0	FRs
2PUV	PRO	C	669.0	0.0	0.0	0.0	FRs
2PUV	GLU	C	670.0	42.195	42.195	0.0	FRs
2PUV	THR	C	671.0	1.906	1.906	0.0	FRs
2PUV	VAL	C	672.0	0.0	0.0	0.0	FRs
2PUV	ASP	C	673.0	0.0	0.0	0.0	FRs
2PUV	CYS	C	674.0	0.0	0.0	0.0	FRs
2PUV	LEU	C	675.0	0.0	0.0	0.0	FRs
2PUV	GLN	C	676.0	0.0	0.0	0.0	FRs
2PUV	GLY	C	677.0	0.0	0.0	0.0	FRs
2PUV	LEU	C	678.0	0.0	0.0	0.0	FRs
2PUV	LEU	C	679.0	0.0	0.0	0.0	FRs
2PUV	ASN	C	680.0	0.0	0.0	0.0	FRs
2PUV	VAL	C	681.0	0.0	0.0	0.0	FRs
2PUV	ILE	C	682.0	0.0	0.0	0.0	FRs
2PUV	PRO	C	683.0	0.0	0.0	0.0	FRs
2PUV	LEU	C	684.0	0.0	0.0	0.0	FRs
2PUV	GLN	C	685.0	0.0	0.0	0.0	FRs
2PUV	LEU	C	686.0	0.0	0.0	0.0	FRs
2PUV	ILE	C	687.0	0.0	0.0	0.0	FRs
2PUV	SER	C	688.0	0.0	0.0	0.0	FRs
2PUV	TYR	C	689.0	0.0	0.0	0.0	FRs
2PUV	TRP	C	690.0	11.015	11.015	0.0	FRs
2PUV	LEU	C	691.0	0.0	0.0	0.0	FRs
2PUV	ALA	C	692.0	0.0	0.0	0.0	FRs
2PUV	VAL	C	693.0	19.829	19.829	0.0	FRs
2PUV	ASN	C	694.0	51.997	51.997	0.0	FRs
2PUV	ARG	C	695.0	84.545	84.545	0.0	FRs
2PUV	GLY	C	696.0	77.148	77.148	0.0	FRs
2PUV	ILE	C	697.0	36.668	36.668	0.0	FRs
2PUV	ASP	C	698.0	105.963	105.963	0.0	FRs
2PUV	VAL	C	699.0	0.552	0.552	0.0	FRs
2PUV	ASP	C	700.0	59.32	59.32	0.0	FRs
2PUV	PRO	D	349.0	168.3	168.3	0.0	FRs
2PUV	TYR	D	350.0	75.85	75.85	0.0	FRs
2PUV	LYS	D	351.0	63.661	63.661	0.0	FRs
2PUV	HIS	D	352.0	42.465	42.465	0.0	FRs
2PUV	PHE	D	353.0	36.158	36.158	0.0	FRs
2PUV	MET	D	354.0	0.0	0.0	0.0	FRs
2PUV	GLN	D	355.0	21.101	21.101	0.0	FRs
2PUV	LYS	D	356.0	100.466	100.466	0.0	FRs
2PUV	GLU	D	357.0	0.0	0.0	0.0	FRs
2PUV	ILE	D	358.0	0.0	0.0	0.0	FRs
2PUV	PHE	D	359.0	33.716	33.716	0.0	FRs
2PUV	GLU	D	360.0	39.595	39.595	0.0	FRs
2PUV	GLN	D	361.0	0.0	0.0	0.0	FRs
2PUV	PRO	D	362.0	2.712	2.712	0.0	FRs
2PUV	ASP	D	363.0	71.935	71.935	0.0	FRs
2PUV	SER	D	364.0	0.301	0.301	0.0	FRs
2PUV	ALA	D	365.0	0.0	0.0	0.0	FRs
2PUV	PHE	D	366.0	53.649	53.649	0.0	FRs
2PUV	ASN	D	367.0	50.852	50.852	0.0	FRs
2PUV	THR	D	368.0	0.0	0.0	0.0	FRs
2PUV	MET	D	369.0	0.0	0.0	0.0	FRs
2PUV	ARG	D	370.0	151.908	151.908	0.0	FRs
2PUV	GLY	D	371.0	51.543	51.543	0.0	FRs
2PUV	ARG	D	372.0	10.683	2.407	8.276	EFR
2PUV	ILE	D	373.0	5.182	5.182	0.0	FRs
2PUV	ASP	D	374.0	53.235	53.235	0.0	FRs
2PUV	PHE	D	375.0	2.11	2.11	0.0	FRs
2PUV	GLU	D	376.0	151.891	151.891	0.0	FRs
2PUV	ASN	D	377.0	111.56	111.56	0.0	FRs
2PUV	CYS	D	378.0	15.558	15.558	0.0	FRs
2PUV	VAL	D	379.0	72.944	72.944	0.0	FRs
2PUV	VAL	D	380.0	0.613	0.613	0.0	FRs
2PUV	THR	D	381.0	40.496	40.496	0.0	FRs
2PUV	LEU	D	382.0	0.0	0.0	0.0	FRs
2PUV	GLY	D	383.0	21.127	18.868	2.2590000000000003	EFR
2PUV	GLY	D	384.0	22.55	0.301	22.249	EFR
2PUV	LEU	D	385.0	0.0	0.0	0.0	FRs
2PUV	LYS	D	386.0	97.345	97.345	0.0	FRs
2PUV	SER	D	387.0	90.709	90.709	0.0	FRs
2PUV	TRP	D	388.0	60.953	60.953	0.0	FRs
2PUV	LEU	D	389.0	0.603	0.603	0.0	FRs
2PUV	SER	D	390.0	48.041	48.041	0.0	FRs
2PUV	THR	D	391.0	22.958	22.958	0.0	FRs
2PUV	ILE	D	392.0	0.0	0.0	0.0	FRs
2PUV	ARG	D	393.0	60.937	60.937	0.0	FRs
2PUV	ARG	D	394.0	10.748	10.748	0.0	FRs
2PUV	CYS	D	395.0	6.09	6.09	0.0	FRs
2PUV	ARG	D	396.0	39.718	39.718	0.0	FRs
2PUV	ARG	D	397.0	0.0	0.0	0.0	FRs
2PUV	ILE	D	398.0	0.0	0.0	0.0	FRs
2PUV	ILE	D	399.0	0.0	0.0	0.0	FRs
2PUV	MET	D	400.0	0.603	0.603	0.0	FRs
2PUV	ILE	D	401.0	0.0	0.0	0.0	FRs
2PUV	ALA	D	402.0	0.0	0.0	0.0	FRs
2PUV	CYS	D	403.0	16.692	16.692	0.0	FRs
2PUV	GLY	D	404.0	13.863	13.863	0.0	FRs
2PUV	THR	D	405.0	5.988	5.988	0.0	FRs
2PUV	SER	D	406.0	1.24	1.24	0.0	FRs
2PUV	TYR	D	407.0	21.551	21.551	0.0	FRs
2PUV	HIS	D	408.0	0.0	0.0	0.0	FRs
2PUV	SER	D	409.0	0.0	0.0	0.0	FRs
2PUV	CYS	D	410.0	0.0	0.0	0.0	FRs
2PUV	LEU	D	411.0	3.315	3.315	0.0	FRs
2PUV	ALA	D	412.0	0.0	0.0	0.0	FRs
2PUV	THR	D	413.0	0.0	0.0	0.0	FRs
2PUV	ARG	D	414.0	0.0	0.0	0.0	FRs
2PUV	SER	D	415.0	1.642	1.642	0.0	FRs
2PUV	ILE	D	416.0	0.0	0.0	0.0	FRs
2PUV	PHE	D	417.0	0.501	0.501	0.0	FRs
2PUV	GLU	D	418.0	0.0	0.0	0.0	FRs
2PUV	GLU	D	419.0	24.113	24.113	0.0	FRs
2PUV	LEU	D	420.0	0.0	0.0	0.0	FRs
2PUV	THR	D	421.0	17.193	17.193	0.0	FRs
2PUV	GLU	D	422.0	48.488	48.488	0.0	FRs
2PUV	ILE	D	423.0	9.041	9.041	0.0	FRs
2PUV	PRO	D	424.0	0.0	0.0	0.0	FRs
2PUV	VAL	D	425.0	0.0	0.0	0.0	FRs
2PUV	SER	D	426.0	0.0	0.0	0.0	FRs
2PUV	VAL	D	427.0	0.0	0.0	0.0	FRs
2PUV	GLU	D	428.0	0.0	0.0	0.0	FRs
2PUV	LEU	D	429.0	13.562	13.562	0.0	FRs
2PUV	ALA	D	430.0	0.0	0.0	0.0	FRs
2PUV	SER	D	431.0	0.603	0.603	0.0	FRs
2PUV	ASP	D	432.0	1.808	1.808	0.0	FRs
2PUV	PHE	D	433.0	0.0	0.0	0.0	FRs
2PUV	LEU	D	434.0	17.199	17.199	0.0	FRs
2PUV	ASP	D	435.0	4.271	4.271	0.0	FRs
2PUV	ARG	D	436.0	2.044	2.044	0.0	FRs
2PUV	ARG	D	437.0	126.465	126.465	0.0	FRs
2PUV	SER	D	438.0	0.0	0.0	0.0	FRs
2PUV	PRO	D	439.0	0.603	0.603	0.0	FRs
2PUV	VAL	D	440.0	0.0	0.0	0.0	FRs
2PUV	PHE	D	441.0	12.584	12.584	0.0	FRs
2PUV	ARG	D	442.0	30.904	30.904	0.0	FRs
2PUV	ASP	D	443.0	1.261	1.261	0.0	FRs
2PUV	ASP	D	444.0	0.613	0.613	0.0	FRs
2PUV	THR	D	445.0	0.939	0.939	0.0	FRs
2PUV	CYS	D	446.0	0.0	0.0	0.0	FRs
2PUV	VAL	D	447.0	0.0	0.0	0.0	FRs
2PUV	PHE	D	448.0	0.0	0.0	0.0	FRs
2PUV	VAL	D	449.0	0.0	0.0	0.0	FRs
2PUV	SER	D	450.0	1.005	1.005	0.0	FRs
2PUV	GLN	D	451.0	10.523	10.523	0.0	FRs
2PUV	SER	D	452.0	7.166	7.166	0.0	FRs
2PUV	GLY	D	453.0	0.0	0.0	0.0	FRs
2PUV	GLU	D	454.0	42.228	42.228	0.0	FRs
2PUV	THR	D	455.0	12.361	12.361	0.0	FRs
2PUV	ALA	D	456.0	51.837	51.837	0.0	FRs
2PUV	ASP	D	457.0	11.318	11.318	0.0	FRs
2PUV	SER	D	458.0	0.0	0.0	0.0	FRs
2PUV	ILE	D	459.0	28.631	28.631	0.0	FRs
2PUV	LEU	D	460.0	82.578	82.578	0.0	FRs
2PUV	ALA	D	461.0	0.0	0.0	0.0	FRs
2PUV	LEU	D	462.0	0.0	0.0	0.0	FRs
2PUV	GLN	D	463.0	54.357	54.357	0.0	FRs
2PUV	TYR	D	464.0	2.11	2.11	0.0	FRs
2PUV	CYS	D	465.0	0.0	0.0	0.0	FRs
2PUV	LEU	D	466.0	36.241	36.241	0.0	FRs
2PUV	GLU	D	467.0	128.14	128.14	0.0	FRs
2PUV	ARG	D	468.0	55.974	55.974	0.0	FRs
2PUV	GLY	D	469.0	19.59	19.59	0.0	FRs
2PUV	ALA	D	470.0	0.0	0.0	0.0	FRs
2PUV	LEU	D	471.0	2.11	2.11	0.0	FRs
2PUV	THR	D	472.0	0.0	0.0	0.0	FRs
2PUV	VAL	D	473.0	0.0	0.0	0.0	FRs
2PUV	GLY	D	474.0	1.206	0.0	1.206	EFR
2PUV	ILE	D	475.0	0.0	0.0	0.0	FRs
2PUV	VAL	D	476.0	0.904	0.0	0.904	EFR
2PUV	ASN	D	477.0	0.0	0.0	0.0	FRs
2PUV	SER	D	478.0	15.441	15.441	0.0	FRs
2PUV	VAL	D	479.0	81.889	66.519	15.36999999999999	EFR
2PUV	GLY	D	480.0	19.88	19.88	0.0	FRs
2PUV	SER	D	481.0	2.963	2.963	0.0	FRs
2PUV	SER	D	482.0	12.167	12.167	0.0	FRs
2PUV	MET	D	483.0	0.0	0.0	0.0	FRs
2PUV	SER	D	484.0	14.226	0.204	14.022	EFR
2PUV	ARG	D	485.0	121.716	121.307	0.4089999999999918	EFR
2PUV	GLN	D	486.0	38.427	38.427	0.0	FRs
2PUV	THR	D	487.0	8.327	5.11	3.217	EFR
2PUV	HIS	D	488.0	49.043	48.226	0.8170000000000002	EFR
2PUV	CYS	D	489.0	6.478	0.0	6.478	EFR
2PUV	GLY	D	490.0	18.381	0.0	18.381	EFR
2PUV	VAL	D	491.0	1.104	0.0	1.104	EFR
2PUV	HIS	D	492.0	41.072	0.275	40.797	EFR
2PUV	ILE	D	493.0	0.0	0.0	0.0	FRs
2PUV	ASN	D	494.0	31.703	31.169	0.5339999999999989	EFR
2PUV	ALA	D	495.0	1.319	1.319	0.0	FRs
2PUV	GLY	D	496.0	18.482	18.482	0.0	FRs
2PUV	PRO	D	497.0	73.439	73.439	0.0	FRs
2PUV	GLU	D	498.0	11.446	11.446	0.0	FRs
2PUV	ILE	D	499.0	123.074	123.074	0.0	FRs
2PUV	GLY	D	500.0	4.583	4.583	0.0	FRs
2PUV	VAL	D	501.0	107.15	107.15	0.0	FRs
2PUV	ALA	D	502.0	1.507	1.507	0.0	FRs
2PUV	SER	D	503.0	3.511	3.511	0.0	FRs
2PUV	THR	D	504.0	0.0	0.0	0.0	FRs
2PUV	LYS	D	505.0	0.0	0.0	0.0	FRs
2PUV	ALA	D	506.0	0.0	0.0	0.0	FRs
2PUV	TYR	D	507.0	0.0	0.0	0.0	FRs
2PUV	THR	D	508.0	0.0	0.0	0.0	FRs
2PUV	SER	D	509.0	0.0	0.0	0.0	FRs
2PUV	GLN	D	510.0	0.0	0.0	0.0	FRs
2PUV	TYR	D	511.0	0.0	0.0	0.0	FRs
2PUV	ILE	D	512.0	0.0	0.0	0.0	FRs
2PUV	ALA	D	513.0	0.0	0.0	0.0	FRs
2PUV	LEU	D	514.0	0.0	0.0	0.0	FRs
2PUV	VAL	D	515.0	0.0	0.0	0.0	FRs
2PUV	MET	D	516.0	0.0	0.0	0.0	FRs
2PUV	PHE	D	517.0	0.0	0.0	0.0	FRs
2PUV	ALA	D	518.0	0.0	0.0	0.0	FRs
2PUV	LEU	D	519.0	0.0	0.0	0.0	FRs
2PUV	SER	D	520.0	0.0	0.0	0.0	FRs
2PUV	LEU	D	521.0	3.475	3.475	0.0	FRs
2PUV	SER	D	522.0	2.411	2.411	0.0	FRs
2PUV	ASN	D	523.0	30.731	30.731	0.0	FRs
2PUV	ASP	D	524.0	23.736	23.736	0.0	FRs
2PUV	SER	D	525.0	9.041	9.041	0.0	FRs
2PUV	ILE	D	526.0	50.642	50.642	0.0	FRs
2PUV	SER	D	527.0	60.012	60.012	0.0	FRs
2PUV	ARG	D	528.0	40.767	40.767	0.0	FRs
2PUV	LYS	D	529.0	97.647	97.647	0.0	FRs
2PUV	GLY	D	530.0	25.967	25.967	0.0	FRs
2PUV	ARG	D	531.0	26.043	26.043	0.0	FRs
2PUV	HIS	D	532.0	1.206	1.206	0.0	FRs
2PUV	GLU	D	533.0	66.482	66.482	0.0	FRs
2PUV	GLU	D	534.0	59.845	59.845	0.0	FRs
2PUV	ILE	D	535.0	0.0	0.0	0.0	FRs
2PUV	ILE	D	536.0	0.0	0.0	0.0	FRs
2PUV	LYS	D	537.0	80.167	80.167	0.0	FRs
2PUV	GLY	D	538.0	0.0	0.0	0.0	FRs
2PUV	LEU	D	539.0	0.0	0.0	0.0	FRs
2PUV	GLN	D	540.0	54.731	54.731	0.0	FRs
2PUV	LYS	D	541.0	90.715	90.715	0.0	FRs
2PUV	ILE	D	542.0	0.0	0.0	0.0	FRs
2PUV	PRO	D	543.0	0.0	0.0	0.0	FRs
2PUV	GLU	D	544.0	81.037	81.037	0.0	FRs
2PUV	GLN	D	545.0	1.354	1.354	0.0	FRs
2PUV	ILE	D	546.0	0.0	0.0	0.0	FRs
2PUV	LYS	D	547.0	91.318	91.318	0.0	FRs
2PUV	GLN	D	548.0	38.472	38.472	0.0	FRs
2PUV	VAL	D	549.0	0.0	0.0	0.0	FRs
2PUV	LEU	D	550.0	3.617	3.617	0.0	FRs
2PUV	LYS	D	551.0	115.393	115.393	0.0	FRs
2PUV	LEU	D	552.0	1.507	1.507	0.0	FRs
2PUV	GLU	D	553.0	17.321	17.321	0.0	FRs
2PUV	ASN	D	554.0	44.417	44.417	0.0	FRs
2PUV	LYS	D	555.0	49.329	49.329	0.0	FRs
2PUV	ILE	D	556.0	0.0	0.0	0.0	FRs
2PUV	LYS	D	557.0	62.385	62.385	0.0	FRs
2PUV	ASP	D	558.0	44.119	44.119	0.0	FRs
2PUV	LEU	D	559.0	22.2	22.2	0.0	FRs
2PUV	CYS	D	560.0	0.0	0.0	0.0	FRs
2PUV	ASN	D	561.0	48.82	48.82	0.0	FRs
2PUV	SER	D	562.0	32.889	32.889	0.0	FRs
2PUV	SER	D	563.0	49.022	49.022	0.0	FRs
2PUV	LEU	D	564.0	12.099	12.099	0.0	FRs
2PUV	ASN	D	565.0	6.021	6.021	0.0	FRs
2PUV	ASP	D	566.0	87.805	87.805	0.0	FRs
2PUV	GLN	D	567.0	48.12	48.12	0.0	FRs
2PUV	LYS	D	568.0	157.791	157.791	0.0	FRs
2PUV	SER	D	569.0	10.168	10.168	0.0	FRs
2PUV	LEU	D	570.0	0.0	0.0	0.0	FRs
2PUV	LEU	D	571.0	28.33	28.33	0.0	FRs
2PUV	LEU	D	572.0	0.0	0.0	0.0	FRs
2PUV	LEU	D	573.0	15.37	15.37	0.0	FRs
2PUV	GLY	D	574.0	0.0	0.0	0.0	FRs
2PUV	ARG	D	575.0	0.0	0.0	0.0	FRs
2PUV	GLY	D	576.0	0.0	0.0	0.0	FRs
2PUV	TYR	D	577.0	0.704	0.704	0.0	FRs
2PUV	GLN	D	578.0	0.0	0.0	0.0	FRs
2PUV	PHE	D	579.0	13.828	13.828	0.0	FRs
2PUV	ALA	D	580.0	0.0	0.0	0.0	FRs
2PUV	THR	D	581.0	0.0	0.0	0.0	FRs
2PUV	ALA	D	582.0	0.0	0.0	0.0	FRs
2PUV	LEU	D	583.0	2.712	2.712	0.0	FRs
2PUV	GLU	D	584.0	0.0	0.0	0.0	FRs
2PUV	GLY	D	585.0	0.0	0.0	0.0	FRs
2PUV	ALA	D	586.0	0.0	0.0	0.0	FRs
2PUV	LEU	D	587.0	1.206	1.206	0.0	FRs
2PUV	LYS	D	588.0	0.0	0.0	0.0	FRs
2PUV	ILE	D	589.0	0.0	0.0	0.0	FRs
2PUV	LYS	D	590.0	5.425	5.425	0.0	FRs
2PUV	GLU	D	591.0	42.854	42.854	0.0	FRs
2PUV	ILE	D	592.0	2.712	2.712	0.0	FRs
2PUV	SER	D	593.0	0.0	0.0	0.0	FRs
2PUV	TYR	D	594.0	110.022	110.022	0.0	FRs
2PUV	MET	D	595.0	3.014	3.014	0.0	FRs
2PUV	HIS	D	596.0	23.251	23.251	0.0	FRs
2PUV	SER	D	597.0	0.0	0.0	0.0	FRs
2PUV	GLU	D	598.0	7.043	7.043	0.0	FRs
2PUV	GLY	D	599.0	0.0	0.0	0.0	FRs
2PUV	VAL	D	600.0	20.494	20.494	0.0	FRs
2PUV	LEU	D	601.0	9.041	9.041	0.0	FRs
2PUV	ALA	D	602.0	0.0	0.0	0.0	FRs
2PUV	GLY	D	603.0	14.793	14.793	0.0	FRs
2PUV	GLU	D	604.0	21.631	21.631	0.0	FRs
2PUV	LEU	D	605.0	93.985	93.985	0.0	FRs
2PUV	LEU	D	617.0	111.839	111.839	0.0	FRs
2PUV	PRO	D	618.0	16.173	16.173	0.0	FRs
2PUV	ILE	D	619.0	18.685	18.685	0.0	FRs
2PUV	ILE	D	620.0	0.0	0.0	0.0	FRs
2PUV	ALA	D	621.0	0.0	0.0	0.0	FRs
2PUV	PHE	D	622.0	0.0	0.0	0.0	FRs
2PUV	ALA	D	623.0	0.0	0.0	0.0	FRs
2PUV	THR	D	624.0	0.0	0.0	0.0	FRs
2PUV	ARG	D	625.0	53.234	53.234	0.0	FRs
2PUV	ASP	D	626.0	1.84	1.84	0.0	FRs
2PUV	SER	D	627.0	0.603	0.603	0.0	FRs
2PUV	LEU	D	628.0	33.698	33.698	0.0	FRs
2PUV	PHE	D	629.0	19.082	19.082	0.0	FRs
2PUV	PRO	D	630.0	97.678	97.678	0.0	FRs
2PUV	LYS	D	631.0	30.741	30.741	0.0	FRs
2PUV	VAL	D	632.0	0.301	0.301	0.0	FRs
2PUV	MET	D	633.0	52.585	52.585	0.0	FRs
2PUV	SER	D	634.0	40.897	40.897	0.0	FRs
2PUV	ALA	D	635.0	7.039	7.039	0.0	FRs
2PUV	ILE	D	636.0	1.507	1.507	0.0	FRs
2PUV	GLU	D	637.0	83.951	83.951	0.0	FRs
2PUV	GLN	D	638.0	102.002	102.002	0.0	FRs
2PUV	VAL	D	639.0	20.494	20.494	0.0	FRs
2PUV	THR	D	640.0	11.932	11.932	0.0	FRs
2PUV	ALA	D	641.0	58.68	58.68	0.0	FRs
2PUV	ARG	D	642.0	213.121	213.121	0.0	FRs
2PUV	ASP	D	643.0	45.037	45.037	0.0	FRs
2PUV	GLY	D	644.0	23.795	23.795	0.0	FRs
2PUV	ARG	D	645.0	147.324	147.324	0.0	FRs
2PUV	PRO	D	646.0	0.603	0.603	0.0	FRs
2PUV	ILE	D	647.0	4.521	4.521	0.0	FRs
2PUV	VAL	D	648.0	0.603	0.603	0.0	FRs
2PUV	ILE	D	649.0	0.0	0.0	0.0	FRs
2PUV	CYS	D	650.0	0.551	0.551	0.0	FRs
2PUV	ASN	D	651.0	0.0	0.0	0.0	FRs
2PUV	GLU	D	652.0	51.596	51.596	0.0	FRs
2PUV	GLY	D	653.0	55.512	55.512	0.0	FRs
2PUV	ASP	D	654.0	7.657	7.657	0.0	FRs
2PUV	ALA	D	655.0	79.755	79.755	0.0	FRs
2PUV	ILE	D	656.0	23.126	23.126	0.0	FRs
2PUV	ILE	D	657.0	10.626	10.626	0.0	FRs
2PUV	SER	D	658.0	50.325	50.325	0.0	FRs
2PUV	ASN	D	659.0	135.313	135.313	0.0	FRs
2PUV	ASP	D	660.0	76.064	76.064	0.0	FRs
2PUV	LYS	D	661.0	26.067	26.067	0.0	FRs
2PUV	VAL	D	662.0	73.838	73.838	0.0	FRs
2PUV	HIS	D	663.0	22.188	22.188	0.0	FRs
2PUV	THR	D	664.0	24.762	24.762	0.0	FRs
2PUV	THR	D	665.0	10.352	10.352	0.0	FRs
2PUV	LEU	D	666.0	0.0	0.0	0.0	FRs
2PUV	GLU	D	667.0	46.926	46.926	0.0	FRs
2PUV	VAL	D	668.0	0.0	0.0	0.0	FRs
2PUV	PRO	D	669.0	0.0	0.0	0.0	FRs
2PUV	GLU	D	670.0	36.983	36.983	0.0	FRs
2PUV	THR	D	671.0	6.562	6.562	0.0	FRs
2PUV	VAL	D	672.0	7.985	7.985	0.0	FRs
2PUV	ASP	D	673.0	7.098	7.098	0.0	FRs
2PUV	CYS	D	674.0	0.0	0.0	0.0	FRs
2PUV	LEU	D	675.0	0.0	0.0	0.0	FRs
2PUV	GLN	D	676.0	0.0	0.0	0.0	FRs
2PUV	GLY	D	677.0	0.0	0.0	0.0	FRs
2PUV	LEU	D	678.0	0.0	0.0	0.0	FRs
2PUV	LEU	D	679.0	0.0	0.0	0.0	FRs
2PUV	ASN	D	680.0	0.0	0.0	0.0	FRs
2PUV	VAL	D	681.0	0.0	0.0	0.0	FRs
2PUV	ILE	D	682.0	0.0	0.0	0.0	FRs
2PUV	PRO	D	683.0	0.0	0.0	0.0	FRs
2PUV	LEU	D	684.0	0.0	0.0	0.0	FRs
2PUV	GLN	D	685.0	0.0	0.0	0.0	FRs
2PUV	LEU	D	686.0	0.0	0.0	0.0	FRs
2PUV	ILE	D	687.0	0.0	0.0	0.0	FRs
2PUV	SER	D	688.0	0.0	0.0	0.0	FRs
2PUV	TYR	D	689.0	3.52	3.52	0.0	FRs
2PUV	TRP	D	690.0	25.334	25.334	0.0	FRs
2PUV	LEU	D	691.0	0.0	0.0	0.0	FRs
2PUV	ALA	D	692.0	0.0	0.0	0.0	FRs
2PUV	VAL	D	693.0	51.089	51.089	0.0	FRs
2PUV	ASN	D	694.0	35.341	35.341	0.0	FRs
2PUV	ARG	D	695.0	78.684	78.684	0.0	FRs
2PUV	GLY	D	696.0	73.549	73.549	0.0	FRs
2PUV	ILE	D	697.0	28.178	28.178	0.0	FRs
2PUV	ASP	D	698.0	108.581	108.581	0.0	FRs
2PUV	VAL	D	699.0	5.344	5.344	0.0	FRs
4MBS	PRO	A	19.0	183.401	183.401	0.0	FRs
4MBS	CYS	A	20.0	49.253	49.253	0.0	FRs
4MBS	GLN	A	21.0	103.545	103.545	0.0	FRs
4MBS	LYS	A	22.0	67.189	67.189	0.0	FRs
4MBS	ILE	A	23.0	74.308	74.308	0.0	FRs
4MBS	ASN	A	24.0	113.751	113.751	0.0	FRs
4MBS	VAL	A	25.0	50.178	50.178	0.0	FRs
4MBS	LYS	A	26.0	54.234	54.234	0.0	FRs
4MBS	GLN	A	27.0	120.811	120.811	0.0	FRs
4MBS	ILE	A	28.0	28.028	28.028	0.0	FRs
4MBS	ALA	A	29.0	23.206	23.206	0.0	FRs
4MBS	ALA	A	30.0	29.962	29.962	0.0	FRs
4MBS	ARG	A	31.0	128.291	128.291	0.0	FRs
4MBS	LEU	A	32.0	28.932	28.932	0.0	FRs
[truncated: 198,305 more rows]
